# Supplementary material for: Comprehensive Systematic Review of Biomarkers in Metastatic Renal Cell Carcinoma: Predictors, Prognostics, and Therapeutic Monitoring
Source: Cancers (Basel). 2023 Oct 11;15(20):4934. doi: 10.3390/cancers15204934 (PMC10605584; doi:10.3390/cancers15204934)
Supplement: Supplementary file 1 [file cancers-15-04934-s001.zip]

Archive with 15 entries (15 files):
- supplementary Figure 1_ PRISMA Flow Diagram.pdf
- supplementary Table S10_Rads, TKI.xlsx
- supplementary Table S11_Rads, Combo.xlsx
- supplementary Table S12_Physio, Immuno.xlsx
- supplementary Table S13_Physio, TKI.xlsx
- supplementary Table S14_Misc.xlsx
- supplementary Table S1_Detailed characteristics.xlsx
- supplementary Table S2_Immuno, ICI.xlsx
- supplementary Table S3_Immuno, TKI.xlsx
- supplementary Table S4_Immuno, Combo.xlsx
- supplementary Table S5_Genomic, ICI.xlsx
- supplementary Table S6_Genomic, TKI.xlsx
- supplementary Table S7_Genomic, mTORi.xlsx
- supplementary Table S8_Genomic, Combo.xlsx
- supplementary Table S9_Rads, ICI.xlsx
