# Supplementary material for: Comprehensive Systematic Review of Biomarkers in Metastatic Renal Cell Carcinoma: Predictors, Prognostics, and Therapeutic Monitoring
Source: Cancers (Basel). 2023 Oct 11;15(20):4934. doi: 10.3390/cancers15204934 (PMC10605584; doi:10.3390/cancers15204934)
Supplement: Supplementary file 1 [file cancers-15-04934-s001.zip › supplementary Table S10_Rads, TKI.xlsx]

## Sheet: Sheet 1 - radTKIcon
Supplementary Table 10: Summary of studies investigating the use of radiologic biomarkers in patients on TKIs.
Marker	Paper Methodology	Author	Year	Drug	Major Findings	Limitations
Ca2+ concentration, LDH, neutrophil count, platelet count	prospective cohort	Nakaigawa et al.	2018	1st line - molecular - 43 sorafenib, 27 sunitinib, 8 temsirolimus others 2nd line - something else	1. There might be connections between the initial alteration in maximum standardized uptake value (SUVmax) for each lesion, as evaluated through FDG-PET/CT, while undergoing nivolumab therapy, and the near-term local prognosis.	1. The presence of heterogeneous histology and the use of first-line drugs were factors considered in the analysis. 2. Immune checkpoint inhibitors (ICIs) were not administered in the study.
therapy duration ≥ 3	retrospective cohort	Chen et al.	2019	cytokine therapy (interferon-alpha, interleukin-2); targeted therapy with small-molecule tyrosine kinase inhibitors (TKIs) of the vascular endothelial growth factor receptor (VEGFR) (axitinib, cabozantinib, lenvatinib, pazopanib, sorafenib, sunitinib) and kinase inhibitors of the mammalian target of rapamycin (mTOR) pathway (everolimus, temsirolimus); monoclonal antibodies directed against VEGF l…	1. The absence of concrete evidence suggests that there is no universal cross-resistance observed among various targeted therapy options in mRCC. 2. There is a noticeable pattern of extended OS in patients who undergo a higher number of total lines of therapy. 3. Emphasizing the importance of consistently administering the drug outweighs the significance of timing it precisely.	1. The study was conducted at a single institution. 2. The study did not distinguish between different drugs. 3. The OS statistics in the cohort required us to exclude patients who were still alive after the specified cut-off date. 4. Some patients discontinued taking the drug due to undergoing surgery or radiation treatment. 5. The percentage of patients who experienced progressive disease after…
CTLA4 promoter hypomethylation	retrospective cohort	Klumper et al.	2021	anti nivolumab	1. At the time of initial diagnosis, CTLA4 promoter hypomethylation serves as a robust biomarker indicating an unfavorable prognosis in patients with ccRCC. 2. Immunotherapy response and positive outcomes were predicted by CTLA4 promoter hypomethylation, emphasizing its significance as a predictor.	1. The study design is retrospective. 2. The study had a small sample size (n), indicating a limited number of participants. 3. The study included patients with non-clear cell renal cell carcinoma (nccRCC), a specific type of kidney cancer. 4. The study consisted of a mixture of patients with primary (1º) cancer and those with metastatic cancer, indicating a combination of early-stage and advance…
TAM HIF-1α	retrospective cohort	Cowman et al.	2020	antiangiogenic therapy	1. In the study, it was observed that HIF-1α expressed in tumor-associated macrophages plays a prognostic role, whereas the presence of HIF-2α along with its activating co-factor, HAF, is linked to improved patient outcomes and a reduced incidence of metastasis.	1. The study involved the use of tumor microarrays, a technique for analyzing multiple tissue samples on a single slide. 2. The presence of intratumoral heterogeneity was observed, indicating variations in genetic or molecular characteristics within the tumor. 3. There was a potential for technical batch effects associated with the distribution of tissue samples across multiple paraffin blocks, w…
IL-8, peripheral blood mononuclear cells tumors	Retrospective cohort	Yuen et al.	2020	anti-PD-L1	1. High levels of IL-8 in plasma, peripheral blood mononuclear cells, and tumors were found to be associated with reduced effectiveness of atezolizumab, even in patients with classically inflamed CD8+ T cells, who typically show diminished response in metastatic renal cell carcinoma.	1. This study analyzed data from another study, and did not conduct their own.
Angiogenesis, T-effector, IFN-γ response, myeloid inflammatory, gene expression signatures	prospective cohort	McDermott et al.	2018	anti-PD-L1, VEGFi, sunitinib	1. The presence of angiogenesis, T-effector/IFN-γ response, and myeloid inflammatory gene expression signatures strongly correlates with PFS across various treatment approaches for kidney cancer. 2. In comparison to sunitinib, the combination therapy of atezolizumab and bevacizumab may offer particular advantages for patients with pre-existing antitumor immunity, as indicated by high Teff score a…	1. The study had a small sample size. 2. Due to the hypothesis-generating nature of the study, the results should be interpreted with caution and further research is needed to validate any potential hypotheses or conclusions derived from the study.
Cluster 1: angiogenic/stromal Cluster 2: angiogenic Cluster 3: complement/Ω-oxidation Cluster 4: T-effector/proliferative Cluster 5: proliferative Cluster 6: stromal/proliferative Cluster 7: snoRNA	prospective cohort	Motzer et al.	2022	VEGFi, sunitinib	1. Atezolizumab in combination with bevacizumab exhibited a notable advantage in PFS when compared to sunitinib. 2. Sunitinib displayed a tendency towards enhanced OS in tumors with a higher level of angiogenesis, whereas atezolizumab plus bevacizumab demonstrated a tendency towards improved OS in clusters 4 and 5. These clusters are characterized by low levels of angiogenesis but high enrichment…	1. This analysis requires further validation for other therapies, other clinical settings, and strengthen risk models.
C-Reactive Protein (CRP)	Retrospective cohort	Abuhelwa et al.	2022	PD-1, CLTA-4 + PD-1, anti-PD-L1 + antiangiogenic therapy	1. The most predictive markers for OS and PFS were determined to be CRP. 2. The performance of CRP as an individual factor was found to surpass the accuracy of the IMDC risk tool, which incorporates six factors, in assessing prognosis.	1. The study was limited to evaluating the combination of atezolizumab plus bevacizumab, and therefore, the findings may not be applicable to other treatment regimens or therapies. 2. The trial inclusion criteria used in studies such as IMmotion150 and IMmotion151, which required patients to have a Karnofsky performance score ≥70, no history of autoimmune diseases, and no active hepatitis B/C inf…
lower baseline microvessel density (CD31), higher Ki67 exhausted, regulatory T-cell phenotype	prospective cohort	Stewart et al.	2022	atixinib	1. The feasibility of employing systemic therapy to downsize venous tumor thrombus (VTT) across all Mayo levels and diminish the extent of surgery has been demonstrated in patients diagnosed with resectable M0 and M1 ccRCC.	1. Axitinib is not used alone anymore.
