# Supplementary material for: Comprehensive Systematic Review of Biomarkers in Metastatic Renal Cell Carcinoma: Predictors, Prognostics, and Therapeutic Monitoring
Source: Cancers (Basel). 2023 Oct 11;15(20):4934. doi: 10.3390/cancers15204934 (PMC10605584; doi:10.3390/cancers15204934)
Supplement: Supplementary file 1 [file cancers-15-04934-s001.zip › supplementary Table S11_Rads, Combo.xlsx]

## Sheet: radio on combo
Supplementary Table 11: Summary of studies investigating the use of radiologic biomarkers in patients on combination therapy.
Biomarker	Type of Marker	Study Methodologies	Author	Year	Drug	Major Findings	Limitations
Imaging response	Tumor Biopsy	Retrospective cohort	Navani et al.	2022	ipilimumab-nivolumab, IOVE	1. Immune checkpoint blockade therapies in combination with vascular endothelial growth factor receptor inhibitors demonstrated enhanced effectiveness in achieving objective imaging response compared to the use of immune checkpoint blockade therapy alone. 2. Patients who exhibited objective imaging response while receiving either combination therapy or doublet therapy experienced improved overall…	1. Lack of independent blinded centralized imaging review. 2. Inconsistent intervals of imaging assessment. 3. Absence of imaging biomarkers.
