# Supplementary material for: Comprehensive Systematic Review of Biomarkers in Metastatic Renal Cell Carcinoma: Predictors, Prognostics, and Therapeutic Monitoring
Source: Cancers (Basel). 2023 Oct 11;15(20):4934. doi: 10.3390/cancers15204934 (PMC10605584; doi:10.3390/cancers15204934)
Supplement: Supplementary file 1 [file cancers-15-04934-s001.zip › supplementary Table S12_Physio, Immuno.xlsx]

## Sheet: Sheet 1 - physICIoutput
Supplementary Table 12: Summary of studies investigating the use of physiologic biomarkers in patients on immunotherapy.
Biomarker	Type of Marker	Study Methodologies	Author	Year	Drug	Major Findings	Limitations
Immune Related Adverse Event (irAE)	Tumor Biopsy	Retrospective cohort	Labadie et al.	2019	pembrolizumab, nivolumab, anti-PD-L1	1. In patients experiencing clinical benefit, an enhanced PFS was significantly associated with an increased Body Mass Index (BMI) (p=0.007) and the occurrence of irAEs (p=0.02). Moreover, improved OS was significantly correlated with being overweight (BMI 25-30) (p=0.03), the absence of brain metastasis (p=0.005), and no history of immune-related adverse events. 2. Primary resistance was more li…	1. The study design is retrospective. 2. Selection Bias: Despite including all identified patients at each institution, there is a possibility of selection bias, which means that the study population may not represent the entire population of interest. Sample Size: The sample size used in the study could be larger, which could provide more statistical power and potentially uncover additional find…
PMI-based sarcopenia	Tumor Biopsy	Retrospective cohort	Ueki H et al	2022	nivolumab	1. Sarcopenia was detected in 74.0% of patients using the skeletal muscle index (SMI) definition, while only 34.3% were diagnosed with sarcopenia using the psoas muscle index (PMI) definition. 2. Multivariate analysis revealed that sarcopenia based on PMI (hazard ratio [HR], 3.85; 95% confidence interval [CI], 2.04-7.26; p<0.001) and poor risk status according to the International Metastatic RCC …	1. The study had retrospective design and a small sample size. 2. A larger prospective study is necessary to validate the prognostic role of sarcopenia in RCC patients treated with nivolumab. 3. Changes in skeletal muscle volume and weight over time, often indicating cancer cachexia, were not assessed in this study. 4. Clear cutoff values for sarcopenia based on skeletal muscle index (SMI) and ps…
Body mass	Liquid Biopsy, Tumor Biopsy, Tumor Biopsy	Prospective cohort, Retrospective cohort, Retrospective cohort	De Giorgi et al., Labadie et al. , Hermann T et al	2019, 2019, 2022	nivolumab, pembrolizumab, nivolumab, anti-PD-L1, nivolumab	1. In the study, factors independently associated with poor OS included being younger than 70 years of age, having an elevated systemic immune-inflammation index (SII), and having a normal body mass index (BMI). 2. Notably, the combination of having a normal BMI and inflammation significantly increased the risk of death, tripling the hazard ratio compared to other groups. 3. In patients experienc…	1. The study designs are retrospective. 2. BMI was the only morphometric parameter with no muscle insight. 3. There was a lack of a validation cohort. 4. Selection Bias: Despite including all identified patients at each institution, there is a possibility of selection bias, which means that the study population may not represent the entire population of interest. Sample Size: The sample size used…
