# Supplementary material for: Comprehensive Systematic Review of Biomarkers in Metastatic Renal Cell Carcinoma: Predictors, Prognostics, and Therapeutic Monitoring
Source: Cancers (Basel). 2023 Oct 11;15(20):4934. doi: 10.3390/cancers15204934 (PMC10605584; doi:10.3390/cancers15204934)
Supplement: Supplementary file 1 [file cancers-15-04934-s001.zip › supplementary Table S13_Physio, TKI.xlsx]

## Sheet: Sheet 1 - physTKIoutput
Supplementary Table 13: Summary of studies investigating the use of physiologic markers biomarkers in patients on TKIs
Biomarker	Type of Marker	Study Methodologies	Author	Year	Drug	Major Findings	Limitations
De Ritis (AST/ALT) ratio	Liquid Biopsy, Liquid Biopsy	retrospective cohort, retrospective cohort	Janisch F et al , Kang M et al	2021, 2018	Sunitinib, Sorafenib, Pazopanib, Sunitinib, Sorafenib, Pazopanib	1. Patients with a disease control rate ratio (DRR) exceeding the optimal cut-off point of 1.58 demonstrated a lower prevalence of liver metastases (p = 0.01), but no significant difference in PFS was observed between different DRR groups. 2. DRR values surpassing the median of 1.08, as well as thresholds of 1.1, 1.8, 1.9, and 2.0, were associated with poorer OS (HR range: 1.42-1.63; p range: 0.0…	1. The retrospective single-center design of the study designs introduce patient selection bias. 2. Information about pathological tumor stage and nodal status was not available for all patients as not all underwent nephrectomy, potentially influencing statistical analyses. 3. Metastatic burden was assessed by imaging without always being verified by biopsy, which may introduce variability. 4. DR…
albumin to globulin ratio	Liquid Biopsy	retrospective cohort	Aktepe OH et al.	2021	sunitinib, pazopanib	1. Using an albumin-to-globulin ratio (AGR), the study determined the optimal cut-off value for predicting OS to be 1.11. This cut-off exhibited a sensitivity of 37.25% and a specificity of 85.25%. The area under the curve was calculated to be 0.62 with a 95% confidence interval of 0.54-0.69, and the corresponding p-value was 0.005. 2. Patients with an AGR greater than 1.11 demonstrated significa…	1. This study was retrospective and conducted at a single institution. 2. The study did not include the evaluation of certain markers like pro-inflammatory cytokines, immunoglobulins, complement proteins, and CRP, which are not routinely measured in clinical practice, limiting the comprehensive analysis of their association with AGR and survival outcomes. 3. The study population predominantly con…
body mass	Tumor Biopsy, Tumor Biopsy	retrospective cohort, retrospective cohort	Ishihara H, et al., McKay R et al	2018, 2019	Sunitinib, sunitinib, axitinib, sorafenib, bevacizumab-containing regimens, temsirolimus-containing regimens, interferon-α	1. A majority of patients receiving first-line sunitinib therapy for mRCC experienced a reduction in skeletal muscle mass (SMM), affecting over half of the cases. 2. The decline in SMM was found to be significantly associated with both PFS and OS, highlighting its prognostic value for both sarcopenic and non-sarcopenic patients prior to treatment initiation. 3. The prognostic significance of decr…	1. The study design is retrospective. 2. The criteria used to define SMI and sarcopenia were established in Western population studies, and it is unclear if they accurately reflect the sarcopenic condition in Japanese patients. 3. The majority of patients received an alternative 2-weeks-on/1-week-off treatment schedule, which may have impacted the results, but the influence of this schedule on su…
eGFR proteinuria	Liquid Biopsy	retrospective cohort	Zhang et al.	2020	Sunitinib, axitinib	1. Baseline abnormalities in BUN, eGFR, and proteinuria were observed in a portion of patients, and these abnormalities increased after undergoing treatment with tyrosine kinase inhibitors (TKIs). 2. Renal impairment following treatment was found to be associated with survival outcomes in the overall patient cohort. 3. Among patients without renal impairment at baseline, post-treatment measures s…	1. The study had a small sample size and relied on retrospective data collection, potentially leading to information and selection biases. 2. Insufficient data were available for a comprehensive analysis, which may limit the generalizability of the findings. 3. Proteinuria level was measured using a rapid urine protein test, which is less accurate compared to the 24-hthe urinary protein quantity …
