# Supplementary material for: Comprehensive Systematic Review of Biomarkers in Metastatic Renal Cell Carcinoma: Predictors, Prognostics, and Therapeutic Monitoring
Source: Cancers (Basel). 2023 Oct 11;15(20):4934. doi: 10.3390/cancers15204934 (PMC10605584; doi:10.3390/cancers15204934)
Supplement: Supplementary file 1 [file cancers-15-04934-s001.zip › supplementary Table S14_Misc.xlsx]

## Sheet: Sheet 1 - OTHERoutput
Supplementary Table 14: Summary of studies investigating the use of novel biomarkers.
Biomarker	Type of Marker	Study Methodologies	Author	Year	Drug	Major Findings	Limitations
Brain Mets	Tumor Biopsy	Retrospective cohort	Yildiz I et al.	2018	sunitinib, pazopanib	1. BMs developed after a diagnosis of systemic metastasis (<12 months; p = 0.001), histological subtype (non-CC; p<0.05) and number of BMs (>2; p<0.05) were significantly associated with OS in multivariate analysis. 2. Toxic deaths were not reported. 3. There was one case of treatment-related cerebral necrosis in a patient with mRCC with BMs (1.7%). Other side effects associated with VEGF-TKI the…	1. The study design is retrospective.
Early tumor shrinkage Metastatic sites	Tumor Biopsy	Retrospective cohort	SHIROTAKE et al.	2018	sorafenib, sunitinib, axitinib, pazopanib	1. Predictive value in assessing treatment response can be attributed to both early tumor shrinkage and the specific site of metastasis.	1. The study design is retrospective. 2. The study was conducted at a single institution. 3. The data collection process was incomplete, which may introduce bias or missing information in the analysis. 4. The study involved a mixture of drugs, meaning different medications were used in the patient population, which could affect the interpretation of the results. 5. The study included patients who…
Tumor diameter	Tumor Biopsy	Retrospective cohort	Shi H et al. , Pieretti A, et al	2022, 2021	sunitinib	1. The primary focus of the study was to investigate a novel feature known as ROD (relative tumor density) in primary tumors. Through rigorous analysis, an optimal cutoff value of 1.34 was determined. Notably, a higher ROD value was found to be closely associated with a higher proportion of cases exhibiting metastatic renal cell carcinoma. This intriguing correlation suggests a potential link bet…	1.The study design is retrospective. 2. Prospective studies are needed to confirm the findings and address any limitations of the retrospective design. 3. Further research is warranted to investigate the molecular mechanism underlying the association between poor outcome and irregularity of the primary tumor. 4. Overall, these limitations should be considered when interpreting the results of the …
hemoglobin	Liquid Biopsy	Retrospective cohort	Santoni et al.	2020	cabozantinib	1. Hemoglobin (Hb) levels demonstrated a significant correlation with OS when considering the second- and third-line treatment settings.	1. The study design is retrospective.
Glandular metastases	Tumor Biopsy	Retrospective cohort	Roussel et al.	2021	VEGFR-TKI	1. Primary tumors of patients who developed GM had higher IMmotion Angio and JAVELIN Angio GES as well as a higher proportion of angiogenic ccRCC2 molecular subtypes compared to patients without GM. 2. Metastatic lesions in glandular organs also exhibited higher IMmotion Angio and JAVELIN Angio GES and were more frequently of the ccRCC2 molecular subtype compared to metastatic lesions in non-glan…	1. The retrospective design of the study and associated biases limit the findings. 2. The study had a small number of patients treated with immunotherapy in the cohort prevents definitive conclusions on the effectiveness of these therapies in m-ccRCC patients with glandular tropism. The results are solely exploratory. 3. All patients in the analysis underwent prior nephrectomy, which introduces a…
longer duration of first-line treatment lung only metastases	Tumor Biopsy	Retrospective cohort	Mizuno R et al	2022	Sunitinib, pazopanib	1. After a median follow-up of 46.2 months since the initiation of first-line treatment, the median PFS was 29.3 months, and the median OS was not reached. 2. The estimated percentages of patients who were alive at 12 and 24 months were 96.1% and 94.1%, respectively. 3. In a multivariate analysis, a longer duration of first-line treatment (hazard ratio [HR]: 0.972, 95% confidence interval [CI]: 0…	1. The retrospective nature of the study introduces a potential selection bias. 2. The study is limited by the relatively small number of patients from single institution. 3. Despite a low objective response rate, the cohort demonstrated a longer OS. This could be attributed to the inclusion of non-clear histology cases and the use of first-line systemic therapy other than TKIs. 4. The analysis m…
Baseline risk stratification Duration of prior therapy	Tumor Biopsy	Retrospective cohort	Mizuno et al.	2017	axitinib	1. Prognostic markers for patients with mRCC undergoing axitinib treatment encompass both baseline factors and factors observed during the cthese of treatment.	1. The study design is retrospective. 2. The study had a small sample size. 3. The study was conducted at a single institution.
ECOG PS > 1 Absence of bone metastases Sarcomatoid histologic component	Liquid Biopsy	Retrospective cohort	Martini et al.	2021	cabozantinib	1. Employing specific risk stratification criteria that consider RCChistology, Eastern Cooperative Oncology Group Performance Status (ECOG PS), sites of metastatic disease, and metastatic MLR can offer advantages for patients with RCC undergoing cabozantinib treatment.	1. The study had a small sample size. 2. The study design is retrospective. 3. There were multiple treatment lines. 4. Some non-clear cell RCC was included in the population.
Hilar fat infiltration	Tumor Biopsy	Retrospective cohort	Kammerer-Jacquet et al.	2017	sunitinib	1. Hilar fat infiltration (HFI) in metastatic ccRCC was associated with aggressive tumors and worse outcomes. 2. HFI was linked to poor prognostic factors such as high-grade tumors, sarcomatoid component, tumor necrosis, microvascular invasion, higher tumor stage, and local node extension. 3. Local node extension and perirenal fat infiltration remained independently associated with HFI in metasta…	1. The study design is retrospective.
TKI-induced hypertension	Tumor Biopsy	Retrospective cohort	Gadd M et al	2020	sunitinib, pazopanib, sorafenib, axitinib, cabozantinib	1. Approximately half of the patients experienced TKI-induced hypertension, with a majority requiring antihypertensive medication. 2. The median progression-free survival was 30.5 weeks in the TKI-induced hypertension group, compared to 22.2 weeks in the non-TKI-induced hypertension group. 3. The 6-month and 12-month survival rates were higher in the TKI-induced hypertension group (82% and 56% re…	1. The study's findings should be interpreted considering the limitations of a small sample size, single institutional conduct, and retrospective methodology. 2. These limitations highlight the need for future research to address the gaps identified in this study. 3. Specifically, further investigation is required to determine if the prevalence of TKI-induced hypertension differs across different…
therapy duration ≥ 3	Tumor Biopsy	Retrospective cohort	Chen et al.	2019	Several	1. The absence of concrete evidence suggests that there is no universal cross-resistance observed among various targeted therapy options in mRCC. 2. There is a noticeable pattern of extended OS in patients who undergo a higher number of total lines of therapy. 3. Emphasizing the importance of consistently administering the drug outweighs the significance of timing it precisely.	1. The study was conducted at a single institution. 2. The study did not distinguish between different drugs. 3. The OS statistics in the cohort required us to exclude patients who were still alive after the specified cut-off date. 4. Some patients discontinued taking the drug due to undergoing surgery or radiation treatment. 5. The percentage of patients who experienced progressive disease after…
black race	Tumor Biopsy	Retrospective cohort	Bossé et al.	2020	nivolumab	1. In comparison to white patients, black patients displayed a greater prevalence of IMDC risk factors and encountered inferior outcomes when treated with TKIs. 2. Nevertheless, it was determined that race alone did not emerge as an independent prognostic factor for OS.	1. The study design is retrospective.
cytoreductive nephrectomy	Tumor Biopsy	Retrospective cohort	Bakouny et al.	2023	sunitinib, nivolumab, ipilumab	1. Upfront CN improved survival in mRCC patients regardless of therapy type. 2. Role of CN in mRCC management questioned, but potential benefits seen in selected patients. 3. Younger, low-risk, non-metastatic, better performance status patients more likely to undergo upfront CN. 4. Upfront CN may enhance immune response with checkpoint inhibitors for metastatic RCC. 5. Other studies support incre…	1. Patients from academic centers may not represent the general population, affecting generalizability. 2. Unmeasured factors like symptoms, medical conditions, and disease extent could have influenced the results. 3. Retrospective design and lack of randomization introduce potential selection bias. 4. Inability to adjust for unmeasured confounders impacts result validity, despite sensitivity ana…
high RDW level	Liquid Biopsy	Retrospective cohort	Aktepe OH et al.	2021	sunitinib, pazopanib	1. Across all cohorts, the median PFS and OS were observed to be 11.8 months and 25.9 months, respectively. 2. An analysis using receiver operating characteristic determined that an RDW (red cell distribution width) level of 15.4 or higher served as the optimal cutoff value for predicting OS. This cutoff exhibited a sensitivity of 73.53% and a specificity of 61.11%. 3. After adjusting for other c…	1. The study had a retrospective design and a relatively small population size. 2. Serum levels of iron, vitamin B12, and folate, which can affect RDW values, were not analyzed due to incomplete data. 3. However, the study's strength lies in analyzing the significance of RDW on the survival of mRCC patients treated with targeted therapy for the first time. 4. If future prospective trials confirm …
