# Supplementary material for: Comprehensive Systematic Review of Biomarkers in Metastatic Renal Cell Carcinoma: Predictors, Prognostics, and Therapeutic Monitoring
Source: Cancers (Basel). 2023 Oct 11;15(20):4934. doi: 10.3390/cancers15204934 (PMC10605584; doi:10.3390/cancers15204934)
Supplement: Supplementary file 1 [file cancers-15-04934-s001.zip › supplementary Table S1_Detailed characteristics.xlsx]

## Sheet: Sheet 1
Author	Year	Title	PMID	Abstract	Paper Methodology (ie cohort, case-control, etc)	Sample Size/Population	Type of Disease (primary or metastatic)	Marker	Marker Purpose (diagnose, predict, prognose, and track)	Marker Class (genomic, immunologic, radiologic, physiologic)	Type of Marker	Drug	Drug Class (IO, TKI, VEGF, or a combination)	Major Findings	Limitations	Other Comments
Nakaigawa et al.	2018	FDG PET/CT after first molecular targeted therapy predicts survival of patients with renal cell carcinoma.	29464355	PURPOSE: We investigated prospectively whether (18)F-2-fluoro-2-deoxyglucose positron emission tomography/computed tomography (FDG PET/CT) can predict the overall survival (OS) of patients with advanced renal cell carcinoma (RCC) previously treated by molecular targeted therapies. METHODS: Between 2009 and 2016, 81 patients who had received single molecular targeted therapies (43 sorafenib, 27 su…	prospective cohort	81	metastatic	LDH, neutrophil count, platelet count, corrected Ca2+ conc	prognostic	radiologic	Tumor Biopsy	1st line - molecular - 43 sorafenib, 27 sunitinib, 8 temsirolimus others 2nd line - something else	TKI	1. There might be connections between the initial alteration in maximum standardized uptake value (SUVmax) for each lesion, as evaluated through FDG-PET/CT, while undergoing nivolumab therapy, and the near-term local prognosis.	1. The presence of heterogeneous histology and the use of first-line drugs were factors considered in the analysis. 2. Immune checkpoint inhibitors (ICIs) were not administered in the study.
Chen et al.	2019	Time on Therapy for at Least Three Months Correlates with Overall Survival in Metastatic Renal Cell Carcinoma.	31319594	With 15 drugs currently approved for the treatment of metastatic renal cell carcinoma (mRCC) and even more combination regimens with immunotherapy on the horizon, there remains a distinct lack of molecular biomarkers for therapeutic efficacy. Our study reports on real-world clinical outcomes of mRCC patients from a tertiary academic medical center treated with empirically selected standard-of-car…	retrospective cohort	194	metastatic	therapy duration ≥ 3	prognostic	Other	Tumor Biopsy	cytokine therapy (interferon-alpha, interleukin-2); targeted therapy with small-molecule tyrosine kinase inhibitors (TKIs) of the vascular endothelial growth factor receptor (VEGFR) (axitinib, cabozantinib, lenvatinib, pazopanib, sorafenib, sunitinib) and kinase inhibitors of the mammalian target of rapamycin (mTOR) pathway (everolimus, temsirolimus); monoclonal antibodies directed against VEGF l…	ALL OF THEM	1. The absence of concrete evidence suggests that there is no universal cross-resistance observed among various targeted therapy options in mRCC. 2. There is a noticeable pattern of extended OS in patients who undergo a higher number of total lines of therapy. 3. Emphasizing the importance of consistently administering the drug outweighs the significance of timing it precisely.	1. The study was conducted at a single institution. 2. The study did not distinguish between different drugs. 3. The OS statistics in the cohort required us to exclude patients who were still alive after the specified cut-off date. 4. Some patients discontinued taking the drug due to undergoing surgery or radiation treatment. 5. The percentage of patients who experienced progressive disease after…
Klumper et al.	2021	CTLA4 promoter hypomethylation is a negative prognostic biomarker at initial diagnosis but predicts response and favorable outcome to anti-PD-1 based immunotherapy in clear cell renal cell carcinoma.	34446578	BACKGROUND: In metastatic clear cell renal cell carcinoma (ccRCC), different combination therapies, each including anti-PD-1 immune checkpoint blockade (ICB), are applied as first-line treatment. Robust predictive biomarkers for rational upfront therapy decisions are lacking, although they are urgently needed. Recently, we showed that CTLA4 promoter methylation predicts response to ICB in melanom…	retrospective cohort	116+71	metastatic	CTLA4 promoter hypomethylation	prognostic (poor), predictive (good)	immunologic	Liquid Biopsy	anti nivolumab	immunotherapy	1. At the time of initial diagnosis, CTLA4 promoter hypomethylation serves as a robust biomarker indicating an unfavorable prognosis in patients with ccRCC. 2. Immunotherapy response and positive outcomes were predicted by CTLA4 promoter hypomethylation, emphasizing its significance as a predictor.	1. The study design is retrospective. 2. The study had a small sample size (n), indicating a limited number of participants. 3. The study included patients with non-clear cell renal cell carcinoma (nccRCC), a specific type of kidney cancer. 4. The study consisted of a mixture of patients with primary (1º) cancer and those with metastatic cancer, indicating a combination of early-stage and advance…
Cowman et al.	2020	Macrophage HIF-1α Is an Independent Prognostic Indicator in Kidney Cancer	32586940	PURPOSE: Clear cell renal cell carcinoma (ccRCC) is frequently associated with inactivation of the von Hippel-Lindau tumor suppressor, resulting in activation of HIF-1α and HIF-2α. The current paradigm, established using mechanistic cell-based studies, supports a tumor promoting role for HIF-2α, and a tumor suppressor role for HIF-1α. However, few studies have comprehensively examined the clinica…	retrospective cohort	57	metastatic	TAM HIF-1α	predictive	immunologic	Tumor Biopsy	antiangiogenic therapy	antiangiogenic	1. In the study, it was observed that HIF-1α expressed in tumor-associated macrophages plays a prognostic role, whereas the presence of HIF-2α along with its activating co-factor, HAF, is linked to improved patient outcomes and a reduced incidence of metastasis.	1. The study involved the use of tumor microarrays, a technique for analyzing multiple tissue samples on a single slide. 2. The presence of intratumoral heterogeneity was observed, indicating variations in genetic or molecular characteristics within the tumor. 3. There was a potential for technical batch effects associated with the distribution of tissue samples across multiple paraffin blocks, w…
Yuen et al.	2020	High systemic and tumor-associated IL-8 correlates with reduced clinical benefit of PD-L1 blockade.	32405063	Although elevated plasma interleukin-8 (pIL-8) has been associated with poor outcome to immune checkpoint blockade (1), this has not been comprehensively evaluated in large randomized studies. Here we analyzed circulating pIL-8 and IL8 gene expression in peripheral blood mononuclear cells and tumors of patients treated with atezolizumab (anti-PD-L1 monoclonal antibody) from multiple randomized tr…	Retrospective cohort	~250	metastatic	IL-8, peripheral blood mononuclear cells tumors	prognostic	immunologic	Liquid Biopsy	anti-PD-L1	immunotherapy	1. High levels of IL-8 in plasma, peripheral blood mononuclear cells, and tumors were found to be associated with reduced effectiveness of atezolizumab, even in patients with classically inflamed CD8+ T cells, who typically show diminished response in metastatic renal cell carcinoma.	1. This study analyzed data from another study, and did not conduct their own.
McDermott et al.	2018	Clinical activity and molecular correlates of response to atezolizumab alone or in combination with bevacizumab versus sunitinib in renal cell carcinoma.	29867230	We describe results from IMmotion150, a randomized phase 2 study of atezolizumab (anti-PD-L1) alone or combined with bevacizumab (anti-VEGF) versus sunitinib in 305 patients with treatment-naive metastatic renal cell carcinoma. Co-primary endpoints were progression-free survival (PFS) in intent-to-treat and PD-L1+ populations. Intent-to-treat PFS hazard ratios for atezolizumab + bevacizumab or at…	prospective cohort	305	metastatic	Angiogenesis, T-effector, IFN-γ response, myeloid inflammatory, gene expression signatures	predictive	genomic	Liquid Biopsy	anti-PD-L1, VEGFi, sunitinib	Combination (immunotherapy + TKI)_	1. The presence of angiogenesis, T-effector/IFN-γ response, and myeloid inflammatory gene expression signatures strongly correlates with PFS across various treatment approaches for kidney cancer. 2. In comparison to sunitinib, the combination therapy of atezolizumab and bevacizumab may offer particular advantages for patients with pre-existing antitumor immunity, as indicated by high Teff score a…	1. The study had a small sample size. 2. Due to the hypothesis-generating nature of the study, the results should be interpreted with caution and further research is needed to validate any potential hypotheses or conclusions derived from the study.
Motzer et al.	2022	Final Overall Survival and Molecular Analysis in IMmotion151, a Phase 3 Trial Comparing Atezolizumab Plus Bevacizumab vs Sunitinib in Patients With Previously Untreated Metastatic Renal Cell Carcinoma.	34940781	IMPORTANCE: Interim analyses of the IMmotion151 trial (A Study of Atezolizumab in Combination With Bevacizumab Versus Sunitinib in Participants With Untreated Advanced Renal Cell Carcinoma) reported improved progression-free survival (PFS) for patients with programmed death ligand 1-positive (PD-L1+) metastatic renal cell carcinoma (mRCC) receiving the PD-L1 inhibitor atezolizumab plus the vascul…	prospective cohort	915	metastatic	seven molecular clusters (cluster 1: angiogenic/stromal; cluster 2: angiogenic; cluster 3: complement/Ω-oxidation; cluster 4: T-effector/proliferative; cluster 5: proliferative; cluster 6: stromal/proliferative; and cluster 7: snoRNA)	prognostic	genomic	Tumor Biopsy	VEGFi, sunitinib	Combination (immunotherapy + TKI)_	1. Atezolizumab in combination with bevacizumab exhibited a notable advantage in PFS when compared to sunitinib. 2. Sunitinib displayed a tendency towards enhanced OS in tumors with a higher level of angiogenesis, whereas atezolizumab plus bevacizumab demonstrated a tendency towards improved OS in clusters 4 and 5. These clusters are characterized by low levels of angiogenesis but high enrichment…	1. This analysis requires further validation for other therapies, other clinical settings, and strengthen risk models.
Abuhelwa et al.	2022	C-reactive protein provides superior prognostic accuracy than the IMDC risk model in renal cell carcinoma treated with Atezolizumab/Bevacizumab.	35978814	BACKGROUND: Immune checkpoint inhibitors (ICIs) is the main treatment option for patients with metastatic renal cell carcinoma (mRCC); however, significant heterogeneity in response is commonly observed. This study aimed to evaluate the ability of C-reactive protein (CRP) to predict overall survival (OS) and progression-free survival (PFS) in patients with mRCC treated with immunotherapy. PATIENT…	Retrospective cohort	552	metastatic	C-Reactive Protein (CRP)	prognostic	immunologic	Liquid Biopsy	PD-1, CLTA-4 + PD-1, anti-PD-L1 + antiangiogenic therapy	immunotherapy	1. The most predictive markers for OS and PFS were determined to be CRP. 2. The performance of CRP as an individual factor was found to surpass the accuracy of the IMDC risk tool, which incorporates six factors, in assessing prognosis.	1. The study was limited to evaluating the combination of atezolizumab plus bevacizumab, and therefore, the findings may not be applicable to other treatment regimens or therapies. 2. The trial inclusion criteria used in studies such as IMmotion150 and IMmotion151, which required patients to have a Karnofsky performance score ≥70, no history of autoimmune diseases, and no active hepatitis B/C inf…	Currently, there is no recommendation to check CRP prior to initiating treatment for ICI in metastatic RCC. The CRP- prognostic tool presented herein is intended for its prognostic value for immunotherapy rather than being predictive to different types of treatments
Stewart et al.	2022	A Phase II study of neoadjuvant axitinib for reducing the extent of venous tumour thrombus in clear cell renal cell cancer with venous invasion (NAXIVA).	35739300	BACKGROUND: Surgery for renal cell carcinoma (RCC) with venous tumour thrombus (VTT) extension into the renal vein (RV) and/or inferior vena cava (IVC) has high peri-surgical morbidity/mortality. NAXIVA assessed the response of VTT to axitinib, a potent tyrosine kinase inhibitor. METHODS: NAXIVA was a single-arm, multi-centre, Phase 2 study. In total, 20 patients with resectable clear cell RCC an…	prospective cohort	21	mix (~50/50%)	lower baseline microvessel density (CD31), higher Ki67 exhausted, regulatory T-cell phenotype	predictive	immunologic	Tumor Biopsy	atixinib	TKI	1. The feasibility of employing systemic therapy to downsize venous tumor thrombus (VTT) across all Mayo levels and diminish the extent of surgery has been demonstrated in patients diagnosed with resectable M0 and M1 ccRCC.	1. Axitinib is not used alone anymore.
SHIROTAKE et al.	2018	Early tumor shrinkage as a predictive factor of metastatic renal cell carcinoma in molecular targeted therapy: A single institutional study.	30655987	The aim of the present study was to investigate the impact of metastatic sites and early tumor shrinkage (eTS) as prognostic predictive factors of metastatic renal cell carcinoma (mRCC) in molecular targeted therapy. A total of 209 advanced RCC cases treated with sorafenib, sunitinib, axitinib, pazopanib, temsirolimus and everolimus from our single institution were included in the present study. …	retrospective cohort	209	metastatic	Early tumor shrinkage, metastatic sites	predictive	Other	Tumor Biopsy	sorafenib, sunitinib, axitinib, pazopanib	TKI	1. Predictive value in assessing treatment response can be attributed to both early tumor shrinkage and the specific site of metastasis.	1. The study design is retrospective. 2. The study was conducted at a single institution. 3. The data collection process was incomplete, which may introduce bias or missing information in the analysis. 4. The study involved a mixture of drugs, meaning different medications were used in the patient population, which could affect the interpretation of the results. 5. The study included patients who…
Mizuno et al.	2017	Baseline risk stratification or duration of prior therapy predicts prognosis in patients with metastatic renal cell carcinoma treated with axitinib.	28977627	BACKGROUND: To elucidate the clinical prognostic factors in patients with metastatic renal cell carcinoma (mRCC) treated with axitinib. METHODS: A total of 58 patients were retrospectively analyzed. All patients received axitinib treatment for mRCC at Keio University hospital in Japan. Baseline clinical factors and on treatment adverse events were assessed to predict survival. RESULTS: The median…	retrospective cohort	58	metastatic	Baseline risk stratification (On-treatment hypertension, hand foot syndrome, hypothyroidism, diarrhea), duration of prior therapy	prognostic	Other	Tumor Biopsy	axitinib	TKI	1. Prognostic markers for patients with mRCC undergoing axitinib treatment encompass both baseline factors and factors observed during the cthese of treatment.	1. The study design is retrospective. 2. The study had a small sample size. 3. The study was conducted at a single institution.
Honma et al.	2020	Prognostic value of plasminogen activator inhibitor-1 in biomarker exploration using multiplex immunoassay in patients with metastatic renal cell carcinoma treated with axitinib.	33088925	BACKGROUND AND AIMS: Vascular endothelial growth factor-directed therapies play a significant role in patients with metastatic renal cell carcinoma (mRCC). Biomarkers for predicting treatment efficacy and resistance are required to develop personalized medicine. We evaluated multiple serum cytokine levels in patients with mRCC treated with axitinib to explore predictive biomarkers. METHODS: From …	retrospective cohort	44	metastatic	PAI-1	prognostic, predictive	genomic	Liquid Biopsy	axitinib	TKI	1. The improvement in treatment outcomes and prognosis is correlated with a reduction in serum PAI-1 levels following axitinib treatment, whereas the initial baseline levels do not exert any influence. 2. A notable decrease in median serum levels of sVEGFR-1 and sVEGFR-2 is observed after the initiation of axitinib treatment, particularly at 4 weeks. The decrease in sVEGFR-2 specifically is assoc…	1. The study used serum samples to measure PAI-1 levels, but PAI-1 is typically measured in plasma. This difference in sample type may introduce variability or potential discrepancies in the results. 2. The PAI-1 level measured in this study was not pure PAI-1, but a complex present in the blood. The antibody used in the Bio-Plex Pro Human Cancer Biomarker Panel 2 study detects the total PAI-1, w…
Dorff et al.	2017	Bevacizumab alone or in combination with TRC105 for patients with refractory metastatic renal cell cancer.	28832978	BACKGROUND: Targeting the vascular endothelial growth factor (VEGF) pathway has improved outcomes in metastatic renal cell carcinoma (RCC); however, resistance inevitably occurs. CD105 (endoglin) is an angiogenic pathway that is strongly upregulated after VEGF inhibition, potentially contributing to resistance. The authors tested whether TRC105, a monoclonal antibody against endoglin, impacted di…	prospective cohort	59	metastatic	TGFβ	predictive	genomic	Liquid Biopsy Tumor Biopsy	bevacizumab ± TRC105	VEGF TKI	1. When used as a second through ftheth-line treatment for mRCC patients, the combination of TRC105 and bevacizumab did not yield an extended PFS compared to bevacizumab alone. 2. The levels of TGF-β exhibited a correlation with PFS in both the group receiving TRC105 plus bevacizumab and the group receiving bevacizumab alone.	1. The study had a small sample size. 2. There was patient drop-out.
Martini et al.	2021	Novel risk scoring system for metastatic renal cell carcinoma patients treated with cabozantinib.	34029879	BACKGROUND: Cabozantinib is an effective treatment for metastatic renal cell carcinoma (mRCC). The international mRCC database consortium (IMDC) criteria is the gold standard for risk stratification in mRCC. We created a risk scoring system specific for mRCC patients treated with cabozantinib. METHODS: We conducted a retrospective review of 87 patients with mRCC treated with cabozantinib at Winsh…	retrospective cohort	87	metastatic	Monocyte to Lymphocyte Ratio (MLR), sarcomatoid histologic component, absence of bone metastases, ECOG PS > 1	prognostic	Other	Liquid Biopsy	cabozantinib	TKI	1. Employing specific risk stratification criteria that consider RCChistology, Eastern Cooperative Oncology Group Performance Status (ECOG PS), sites of metastatic disease, and metastatic MLR can offer advantages for patients with RCC undergoing cabozantinib treatment.	1. The study had a small sample size. 2. The study design is retrospective. 3. There were multiple treatment lines. 4. Some non-clear cell RCC was included in the population.
Santoni et al.	2020	Real-World Data on Cabozantinib in Previously Treated Patients with Metastatic Renal Cell Carcinoma: Focus on Sequences and Prognostic Factors.	31905816	Cabozantinib is approved for the treatment of renal cell carcinoma (RCC). However, prognostic factors are still lacking in this context. The aim of this study was to evaluate prognostic factors in RCC patients treated with second- or third-line cabozantinib. A multicenter retrospective real-world study was conducted, involving 32 worldwide centers. A total of 237 patients with histologically conf…	retrospective cohort	237	1º (117) or metastatic (120)	hemoglobin	prognostic	Other	Liquid Biopsy	cabozantinib	TKI	1. Hemoglobin (Hb) levels demonstrated a significant correlation with OS when considering the second- and third-line treatment settings.	1. The study design is retrospective.
Bamias et al.	2019	The combination of bevacizumab/temsirolimus after first-line anti-VEGF therapy in advanced renal-cell carcinoma: a clinical and biomarker study.	30374686	BACKGROUND: Vascular endothelial growth factor (VEGF) targeting represents the standard first-linetherapy for metastatic renal-cell carcinoma (mRCC), while blocking the mammalian target of rapamycin (mTOR) is effective in relapsed disease. Since continuing blockade of VEGF may be of value, we studied the combination of bevacizumab with temsirolimus in mRCC patients relapsing after first-line trea…	prospective cohort	39	metastatic	FGF level	prognostic	genomic	Liquid Biopsy	bevacizumab + temsirolimus	TKI	1. The study assessed the efficacy of combining anti-VEGF and anti-mTOR therapies in mRCC patients who experienced relapse after anti-VEGF treatment. However, due to substantial toxicity, a considerable number of patients had to discontinue the treatment. 2. Furthermore, levels of FGFb were found to be linked to OS in this patient population.	1. The study had a small sample size. 2. Toxicity caused high rate of discontinuation.
Martini et al.	2020	Angiogenic and Immune-Related Biomarkers and Outcomes Following Axitinib/Pembrolizumab Treatment in Patients with Advanced Renal Cell Carcinoma.	32816890	PURPOSE: Combined axitinib/pembrolizumab is approved for advanced renal cell carcinoma (aRCC). This exploratory analysis examined associations between angiogenic and immune-related biomarkers and outcomes following axitinib/pembrolizumab treatment. PATIENTS AND METHODS: Prospectively defined retrospective correlative exploratory analyses tested biospecimens from 52 treatment-naïve patients receiv…	prospective cohort	52	advanced (probably metastatic)	CD8, plasma cytokines (CXCL10), AKT3, DNMT1, IL2RG, PTPN11, MTCP1, TNFSF10, CCR3, PDCD1, TBX21, IDO1, NOS3, IFNG	predictive	immunologic	Liquid Biopsy Tumor Biopsy	combined axitinib, pembrolizumab	immunotherapy + TKI	1. Treatment benefits were observed to be associated with the levels of certain immune-related biomarkers at the conclusion of the treatment. 2. The initial levels of specific immune-related biomarkers showed a tendency towards better outcomes. 3. Apart from angiogenesis-related genes and other elements of tumor biology, immune/inflammation-related genes may play a significant role in influencing…	1. The study had a small sample size. 2. The study was not originally designed for predictive biomarker analysis. 3. There were few samples for CD68 analysis.
Kamai et al.	2021	Increased expression of adenosine 2A receptors in metastatic renal cell carcinoma is associated with poorer response to anti-vascular endothelial growth factor agents and anti-PD-1/Anti-CTLA4 antibodies and shorter survival.	33416945	Abstract Background: Adenosine and its adenosine 2A receptors (A2AR) mediate the immunosuppressive mechanism by which tumors escape immunosurveillance and impede anti-tumor immunity within the tumor microenvironment. However, we do not know whether the adenosine pathway (CD39/CD73/A2AR) plays a role in renal cell carcinoma (RCC). Therefore, we studied the role of immunosuppression in RCC by asses…	retrospective cohort	60	metastatic	PD-L1	prognostic (A2AR, CD73), predictive (A2AR, PD-L1)	immunologic	Tumor Biopsy	cytoreductive nephrectomy + [sunitinib, pazopanib, + (anti-CTLA4+anti-PD-1)] ± anti–PD-1 antibody	cytoreductive nephrectomy + anti-VEGF + (anti-CTLA4 + anti-PD-1)	1. The presence of elevated A2AR expression in the primary tumor was associated with a diminished response to both anti-VEGF agents and immune checkpoint inhibitors (ICIs). Furthermore, it independently acted as a prognostic factor, indicating shorter survival. 2. Patients with heightened PD-L1 expression in the primary tumor who received ICIs displayed a more positive treatment response, althoug…	1. The study had a small sample size. 2. There was a short follow-up period. 3. Lack of mechanistic insight existed 4. Some non-ccRCC was in cluded in the population.
Voss et al.	2019	PTEN Expression, Not Mutation Status in TSC1, TSC2, or mTOR, Correlates with the Outcome on Everolimus in Patients with Renal Cell Carcinoma Treated on the Randomized RECORD-3 Trial.	30327302	PURPOSE: Genomic alterations in key components of PI3K/mTOR pathway have been proposed as candidate predictive markers for rapalog therapy in renal cell carcinoma (RCC). We tested this hypothesis in patients from a randomized phase II trial of everolimus versus sunitinib. PATIENTS AND METHODS: Archival specimens collected at baseline were analyzed with targeted next-generation sequencing (NGS). F…	prospective cohort	184	both (non-specification cited as a limitation)	PTEN	predictive	genomic	Tumor Biopsy	Everolimus, sunitinib	mTORi	1. Immunohistochemistry (IHC) analysis demonstrated that the absence of PTEN expression correlated with improved PFS in patients treated with everolimus, but not in those treated with sunitinib. 2. This study represents the first utilization of next-generation sequencing (NGS) testing in a diverse cohort of RCC patients undergoing rapalog treatment. The specimens and data were prospectively colle…	1. The study had a small sample size. 2. Tumor heterogeneity, sample error, clonal evolution, age of specimens were limitations. 3. Potential relevance of testing tissue from the primary tumor versus metastatic sites was a limitation.
Zeuschner et al.	2021	Thrombospondin-2 and LDH Are Putative Predictive Biomarkers for Treatment with Everolimus in Second-Line Metastatic Clear Cell Renal Cell Carcinoma (MARC-2 Study)	34070677	There is an unmet need for predictive biomarkers in metastatic renal cell carcinoma (mRCC) therapy. The phase IV MARC-2 trial searched for predictive blood biomarkers in patients with predominant clear cell mRCC who benefit from second-line treatment with everolimus. In an exploratory approach, potential biomarkers were assessed employing proteomics, ELISA, and polymorphism analyses. Lower levels…	Prospective cohort	63	Metastatic	TSP-2, Lactate Dehydrogenase (LDH) (LDH)	predictive	genomic	Liquid Biopsy	everolimus	mTORi	1. Treatment response was found to be associated with lower levels of TSP-2 at the start of therapy and higher LDH levels in serum two weeks after initiating treatment. 2. These blood biomarkers exhibited greater predictive value for therapy response when compared to initial patient parameters or risk classifications. 3. Although polymorphisms in the mTOR gene demonstrated a connection with thera…	1. Everolimus no longer belongs to the current standard therapeutic landscape of mRCC therapy today and has been replaced by substances such as cabozantinib or nivolumab in the anti-VEGF-refractory setting. 2. The study had a small sample size.
Palomero et al.	2020	EVI1 as a Prognostic and Predictive Biomarker of Clear Cell Renal Cell Carcinoma.	32012804	The transcription factor EVI1 plays an oncogenic role in several types of neoplasms by promoting aggressive cancer features. EVI1 contributes to epigenetic regulation and transcriptional control, and its overexpression has been associated with enhanced PI3K-AKT-mTOR signaling in some settings. These observations raise the possibility that EVI1 influences the prognosis and everolimus-based therapy…	Prospective cohort	39	mostly 1º(ie stage 3)	EVI1 isoform	Prognostic and Predictive	genomic	Tumor Biopsy	everolimus	mTORi	1. The presence of increased EVI1 expression in ccRCC is associated with features indicating cancer progression, invasion, and an unfavorable prognosis for patients within the CC-e.3 subtype. 2. Genetic variations in EVI1 have been identified as being linked to the response to everolimus treatment in patients diagnosed with metastatic ccRCC.	1. There was a mix of treatment lines. 2. The study had a small sample size. 3. The study was conducted at a single institution. (Spain)
Flaifel et al.	2019	PD-L1 Expression and Clinical Outcomes to Cabozantinib, Everolimus, and Sunitinib in Patients with Metastatic Renal Cell Carcinoma: Analysis of the Randomized Clinical Trials METEOR and CABOSUN.	31371341	PURPOSE: Programmed death-ligand 1 (PD-L1) status by IHC is prognostic in metastatic renal cell carcinoma (mRCC), and its role as a potential predictive biomarker is under investigation. Using tumor tissue from the METEOR (NCT01865747) and CABOSUN (NCT01835158) clinical trials, we explored whether PD-L1 expression and the extent of the immune cell infiltrate can serve as prognostic and/or predict…	Retrospective cohort	57	Metastatic	PD-L1	prognostic	genomic	Tumor Biopsy	everolimus, sunitinib	mTORi, TKI, VEGFi	1. Elevated levels of PD-L1 expression in tumor cells are associated with diminished survival outcomes in patients diagnosed with mRCC, irrespective of the specific targeted therapy employed. 2. PD-L1 expression and immune cell infiltration do not serve as reliable indicators for predicting the response to cabozantinib treatment in patients with mRCC.	1. The study design is retrospective. 2. The multi-institutional nature of the study may cause variability in tissue processing protocols. 3. The analysis of a single tumor specimen per patient might not adequately address the heterogeneity of PD-L1 expression that has been previously documented in ccRCC.
Wood et al.	2020	Phase I study of the mTOR inhibitor everolimus in combination with the histone deacetylase inhibitor panobinostat in patients with advanced clear cell renal cell carcinoma.	31654285	Background Preclinical studies suggested synergistic anti-tumor activity when pairing mTOR inhibitors with histone deacetylase (HDAC) inhibitors. We completed a phase I, dose-finding trial for the mTOR inhibitor everolimus combined with the HDAC inhibitor panobinostat in advanced clear cell renal cell carcinoma (ccRCC) patients. We additionally investigated expression of microRNA 605 (miR-605) in…	Prospective cohort	21	metastatic	miR-605	predictive	genomic	Tumor Biopsy	everolimus + panobinostat	mTORi	1. The combination treatment of everolimus and panobinostat did not demonstrate improved clinical outcomes in patients with advanced ccRCC. Moreover, myelosuppression emerged as the primary dose-limiting side effect. 2. Variations in miR-605 expression were observed, and lower levels of circulating miR-605 may serve as a predictive marker for assessing the clinical response to the combination the…	1. The majority of patients in the study received a dose of 5mg everolimus, even though a higher dose of 10mg is typically required to achieve complete mTOR blockade. 2. The study had a small sample size, which limits the generalizability and statistical power of the findings. The results may not accurately represent the larger population or allow for robust analysis. 3. The study was conducted b…
Ged et al.	2019	DNA damage repair pathway alterations in metastatic clear cell renal cell carcinoma and implications on systemic therapy.	32571992	BACKGROUND: Loss-of-function alterations in DNA damage repair (DDR) genes are associated with human tumorigenesis and may determine benefit from immune-oncology (I/O) agents as shown in colon cancer. However, biologic significance and relevance to I/O in metastatic clear cell RCC (ccRCC) are unknown. METHODS: Genomic data and treatment outcomes were retrospectively collected for patients with met…	retrospective cohort	229	metastatic	Deleterious DNA damage repair	predictive	genomic	Tumor Biopsy	PD-1 ± CTLA-4, PD-L1 ± CTLA-4	immunotherapy	1. In patients undergoing immunotherapy (I/O treatment), the presence of a deletion in the DNA damage response (Del DDR) was linked to improved overall survival. However, this association was not observed in patients receiving VEGF inhibitor (VEGFi) treatment. 2. The genes most frequently altered in these patients were CHEK2 (n=10, including three somatic and seven germline mutations), ATM (n=8, …	1. The study was conducted at a single institution. 2. The study design is retrospective. 3. The study was only limited only to genes in MSK-IMPACT gene panel.
Labriola et al.	2020	Characterization of tumor mutation burden, PD-L1 and DNA repair genes to assess relationship to immune checkpoint inhibitors response in metastatic renal cell carcinoma.	32221016	BACKGROUND: Immune checkpoint inhibitors (ICIs) have expanded treatment options for metastatic renal cell carcinoma (mRCC); however, there are limited predictive biomarkers for response to ICIs in this indication, with programmed death-ligand 1 (PD-L1) status demonstrating little predictive utility in mRCC. While predictive of ICI response in other tumor types, the utility of tumor mutation burde…	retrospective cohort	34	Primary (71%), metastatic (29%)	BRCA2, FAM175A, FANCA, FANCB, FANCM, RAD50, RAD51C, RAD54B, RECQL4, SLX4	predictive	genomic	Tumor Biopsy	nivolumab, Ipilimumab, Pembrolizumab	immunotherapy	1. Individuals who responded positively to immune checkpoint inhibitors (ICI) demonstrated a higher frequency of mutations in DNA damage response genes, particularly in homologous recombination repair (HRR) genes, in contrast to non-responders. 2. The presence of programmed death-ligand 1 (PD-L1) alone, as well as the combination of tumor mutational burden (TMB) with PD-L1, did not exhibit a corr…	1. The retrospective study was conduted with archival tissue specimens. 2. The study included a mix of 1º and metastatic.
Park et al.	2022	Computed Tomography Texture Analysis for Predicting Clinical Outcomes in Patients With Metastatic Renal Cell Carcinoma Treated With Immune Checkpoint Inhibitors.	35348767	Background The treatment responses of immune checkpoint inhibitors in metastatic renal cell carcinoma (mRCC) vary, requiring reliable prognostic biomarkers. We assessed the prognostic ability of computed tomography (CT) texture analysis in patients with mRCC treated with programmed death receptor-1 (PD-1)/programmed death ligand-1 (PD-L1) inhibitors. Materials and Methods Sixty-eight patients wit…	Retrospective cohort	68	metastatic	CT texture	prognostic	radiologic	Tumor Biopsy	anti-PD-L1 + bevacizumab, avelumab + axitinib	immunotherapy	1. The implementation of baseline and early post-treatment assessments enables the prediction of OS and PFS in patients with mRCC who receive ICI-based therapies. 2. Among a subgroup of 32 patients who had not undergone prior systemic treatment (i.e., ICI used as first-line therapy), the baseline texture models for OS and PFS successfully differentiated individuals with longer and shorter surviva…	1. The study design is retrospective. 2. The study only studied those with contrast-enhanced CT's. 3. The study only performed the analysis using up to five lesions per patient and up to two lesions per organ, and concerns may arise that this may not represent the characteristics of all targetable lesions. 4. Only 68% of the population had ccRCC.
Brown et al.	2021	Modified Glasgow Prognostic Score associated with survival in metastatic renal cell carcinoma treated with immune checkpoint inhibitors.	34326170	BACKGROUND: The modified Glasgow Prognostic Score (mGPS) is a composite biomarker that uses albumin and C reactive protein (CRP). There are multiple immune checkpoint inhibitor (ICI)-based combinations approved for metastatic renal cell carcinoma (mRCC). We investigated the ability of mGPS to predict outcomes in patients with mRCC receiving ICI. METHODS: We retrospectively reviewed patients with …	Retrospective cohort	156	metastatic	modified Glasgow Prognostic Score (incorporates serum albumin and C-reactive protein levels)	prognostic	immunologic	Liquid Biopsy	nivolumab	immunotherapy	1. In patients with mRCC who receive ICI therapy at any stage, a higher baseline modified Glasgow Prognostic Score (mGPS) is associated with shorter PFS and OS.	1. Only 78% of the population had ccRCC. 2. The study design is retrospective. 3. There was a mix of mono and combo therapies, as well as multiple lines.	The IMDC remains the only prospectively applied predictive biomarker in mRCC to date -also 20% black patients
Drljevic-Nielsen et al.	2022	Early reduction in spectral dual-layer detector CT parameters as favorable imaging biomarkers in patients with metastatic renal cell carcinoma.	35511260	OBJECTIVES: To associate the early change in DL-CT parameters and HU with survival outcomes and treatment response in patients with metastatic renal cell carcinoma (mRCC). METHODS: DL-CT scans were performed at baseline and after 1 month of checkpoint immunotherapy or tyrosine kinase inhibitor therapy. Scans were reconstructed to conventional CT and DL-CT series, and used for assessment of HU, io…	Prospective cohort	120	metastatic	HU, iodine concentration, effective atomic number	predictive (Zeff), prognostic (both)	radiologic	Tumor Biopsy	pazopanib, carbozantinib, sunitinib, axitinib, nivolumab, ipilimumab, nivolumab	immunotherapy, TKI	1. In patients with mRCC, early reductions in spectral dual-layer detector CT-derived iodine concentration and effective atomic number (Zeffective) following one month of therapy serve as independent biomarkers associated with improved overall survival. 2. The early reduction in effective atomic number (Zeffective) after one month of therapy is an independent imaging biomarker that predicts bette…	1. Cardiovascular toxicity is a potential side effect of TKI or ICI. However, the study addressed this concern by using a standardized bolus tracking technique to account for potential changes in cardiac output, thereby compensating for this potential side effect. 2. There are limitations in accurately discriminating materials with similar attenuation coefficients, such as iodine and calcium. Thi…
Lalani et al.	2018	Change in Neutrophil-to-lymphocyte ratio (NLR) in response to immune checkpoint blockade for metastatic renal cell carcinoma.	29353553	BACKGROUND: An elevated Neutrophil-to-lymphocyte ratio (NLR) is associated with worse outcomes in several malignancies. However, its role with contemporary immune checkpoint blockade (ICB) is unknown. We investigated the utility of NLR in metastatic renal cell carcinoma (mRCC) patients treated with PD-1/PD-L1 ICB. METHODS: We examined NLR at baseline and 6 (±2) weeks later in 142 patients treated…	Retrospective cohort	142	metastatic	Neutrophil to Lymphocyte Ratio (NLR)	prognostic	immunologic	Liquid Biopsy	anti-nivolumab, PD-L1 based immune checkpoint blockade, PD-L1 + VEGF, nivolumab + VEGF, nivolumab + CTLA-4, nivolumab + other	immunotherapy	1. A higher NLR at 6 weeks independently correlated with a lower ORR as well as shorter PFS and OS. 2. Improved PFS and OS were observed when the NLR decreased early, while an increase in NLR was associated with poorer PFS and OS.	1. The study design is retrospective. 2. The study considered a mix of PD-1 and PD-L1. 3. The study did not control for concomitant medications that may have influenced white blood cell counts. 4. Data from untreated patients were not available in the analysis and thus it was not possible to assess the potential predictive value of NLR at baseline or on therapy. 5. 15% of the cohort was non-ccRCC.
Sumitomo et al.	2021	Tryptophan 2,3-dioxygenase in tumor cells is associated with resistance to immunotherapy in renal cell carcinoma.	33410234	Indoleamine 2,3-dioxygenase 1 (IDO1) is a key enzyme associated with immunomodulation through its regulation of the tryptophan-kynurenine (Kyn) pathway in advanced cancers, including metastatic renal cell carcinoma (mRCC). However, the failure of IDO1 inhibitors when used in combination with immune checkpoint inhibitors (ICIs), as observed in clinical trials, raises a number of questions. This st…	retrospective cohort	40	metastatic	TDO expression	predictive	genomic	Tumor Biopsy	nivolumab, Ipilimumab + nivolumab, TKI PD-L1	immunotherapy	1. Tryptophan 2,3-dioxygenase (TDO) shows promise as a valuable biomarker for predicting cancer development and determining the sensitivity to immune checkpoint inhibitors (ICI) in patients with RCC. High levels of TDO are associated with poor survival outcomes. 2. The presence of TDO may contribute to cancer metastasis and disease progression by influencing the effectiveness of anticancer immune…	1. The study design is retrospective with a small sample size. 2. Some of the cohort was non-ccRCC (8%).
Tamukong et al.	2022	Hypoxia-inducible factor pathway genes predict survival in metastatic clear cell renal cell carcinoma.	35973929	PURPOSE: Hypoxia inducible factor (HIF) pathway alterations drive progression of clear cell renal cell carcinoma (ccRCC). We aim to evaluate genes within the canonical and non-canonical HIF pathways as predictors of survival in metastatic ccRCC. MATERIALS AND METHODS: Gene expression was determined from 324 archival pretreatment nephrectomy specimens from CALGB90206, a phase III trial of patients…	Retrospective cohort	324	metastatic	EGLN3, BNIP3	predictive	genomic	Tumor Biopsy	IFN-α, bevacizumab + IFN-α	IFN	1. The progression of ccRCC is primarily driven by the HIF pathway. 2. Considering the association between HIF-gene isoforms and survival in mRCC, these genes hold promise as potential targets for novel therapies. 3. EGLN3 and BNIP3 have shown potential as predictive biomarkers for treatment response in RCC.	1. The study design is retrospective.	verify if neoadjuvant or 1 (or if even drug-treated at all) - pretreatment nephrectomy specimens???
Nixon et al.	2022	Predictive Biomarkers of Overall Survival in Patients with Metastatic Renal Cell Carcinoma Treated with IFNα ± Bevacizumab: Results from CALGB 90206 (Alliance).	34965953	PURPOSE: CALGB 90206 was a phase III trial of 732 patients with metastatic renal cell carcinoma (mRCC) comparing bevacizumab plus IFNα (BEV + IFN) with IFNα alone (IFN). No difference in overall survival (OS) was observed. Baseline samples were analyzed to identify predictive biomarkers for survival benefit. PATIENTS AND METHODS: A total of 32 biomarkers were assessed in 498 consenting patients r…	Prospective cohort	732	metastatic	IL-6, HGF	prognostics and predictive	immunologic	Liquid Biopsy	Bevacizumab ± IFN-α	combination (IFN ± VEGF Mab)	1. In a specific subset of patients, those with IL-6 levels above the median and HGF levels below the median exhibited a notable improvement in OS. 2. There was no significant difference in OS between patients treated with INFα alone and those treated with INFα in combination with Bevacizumab.	1. Bevacizumab is an uncommon treatment; axitinib is more common. 2. The study only observed at OS, not PFS.
Ran et al.	2020	Low intratumor heterogeneity correlates with increased response to PD-1 blockade in renal cell carcinoma.	33425025	BACKGROUND: Intratumor heterogeneity (ITH) has been shown to be inversely associated with immune infiltration in several cancers including clear cell renal cell carcinoma (ccRCC), but it remains unclear whether ITH is associated with response to immunotherapy (e.g. PD-1 blockade) in ccRCC. METHODS: We quantified ITH using mutant-allele tumor heterogeneity, investigated the association of ITH with…	retrospective cohort	803	metasatic	ITH	predicitive	genomic	Tumor Biopsy	anti-PD-1 therapy	immunotherapy	1. This study found that low ITH is associated with a positive response to anti-PD-1 immunotherapy in RCC. 2. Tumors with low ITH have more neoantigens, higher immune activity, and less immune evasion. 3. ccRCC tumors with low ITH exhibit increased expression of HLA class I genes and higher levels of dendritic cells. 4. High ITH tumors in both ccRCC and pRCC show greater immune evasion. 5. In ccR…	1. The exact cutpoint of MATH scores for ccRCC tumors from Wang et al. could not be determined due to the lack of survival information. 2. RNA-seq data was available for only about two-thirds of the ccRCC tumors from Wang et al., potentially introducing bias in the analysis of immune cell distribution. 3. Another whole-exome sequencing dataset for ccRCC patients treated with PD-1 blockade was not…
Miao et al.	2018	Genomic correlates of response to immune checkpoint therapies in clear cell renal cell carcinoma.	29301960	Immune checkpoint inhibitors targeting the programmed cell death 1 receptor (PD-1) improve survival in a subset of patients with clear cell renal cell carcinoma (ccRCC). To identify genomic alterations in ccRCC that correlate with response to anti-PD-1 monotherapy, we performed whole-exome sequencing of metastatic ccRCC from 35 patients. We found that clinical benefit was associated with loss-of-…	prospective cohort	35	metastatic	loss-of-function mutations in the PBRM1 gene	predictive	genomic	Tumor Biopsy	nivolumab	immunotherapy	1. The presence of loss-of-function mutations in the PBRM1 gene, responsible for encoding a subunit of the SWI/SNF chromatin remodeling complex (specifically the PBAF subtype), showed a significant association with clinical benefit (p=0.012). 2. This significant association was further validated in an independent cohort of 63 patients with ccRCC who underwent PD-L1 blockade therapy alone or in co…	1. The study had a small sample size. 2. There was a mix of treatment lines. 3. Different treatment in trial vs. validation.	low intratumoral heterogeneity found to be a predictive biomarker by Ran 2020
Navani et al.	2022	Imaging Response to Contemporary Immuno-oncology Combination Therapies in Patients With Metastatic Renal Cell Carcinoma.	35687336	IMPORTANCE: The association between treatment with first-line immuno-oncology (IO) combination therapies and physician-assessed objective imaging response among patients with metastatic renal cell carcinoma (mRCC) remains uncharacterized. OBJECTIVE: To compare the likelihood of objective imaging response (ie, complete or partial response) to first-line IO combination ipilimumab-nivolumab (IOIO) t…	Retrospective cohort	899	metastatic	imaging response	predictive	radiologic	Tumor Biopsy	ipilimumab-nivolumab, IOVE	Combination (ICI+ICI vs ICI+VEGFi)	1. Immune checkpoint blockade therapies in combination with vascular endothelial growth factor receptor inhibitors demonstrated enhanced effectiveness in achieving objective imaging response compared to the use of immune checkpoint blockade therapy alone. 2. Patients who exhibited objective imaging response while receiving either combination therapy or doublet therapy experienced improved overall…	1. Lack of independent blinded centralized imaging review. 2. Inconsistent intervals of imaging assessment. 3. Absence of imaging biomarkers.
Chen et al.	2022	The Association between a Decrease in On-Treatment Neutrophil-to-Eosinophil Ratio (NER) at Week 6 after Ipilimumab Plus Nivolumab Initiation and Improved Clinical Outcomes in Metastatic Renal Cell Carcinoma.	35954493	A lower baseline neutrophil-to-eosinophil ratio (NER) has been associated with improved responses to immune checkpoint inhibitors (ICI)-treated metastatic renal cell carcinoma (mRCC). This study investigated the decrease in NER at week 6 after ipilimumab/nivolumab (ipi/nivo) initiation and treatment responses in mRCC. A retrospective study of ipi/nivo-treated mRCC at two US academic cancer center…	Retrospective cohort	150	metastatic	Neutrophil to Eosinophil Ratio (NER)	predictive	immunologic	Liquid Biopsy	ipilimumab, nivolumab	immunotherapy, VEGFi	1. According to the results of multivariable regression analysis, a reduction of 1 unit in Ln NER at week 6 was significantly associated with improved progression-free survival (adjusted hazard ratio [AHR]: 0.78, p-value: 0.005) and overall survival (AHR: 0.67, p-value: 0.002). 2. When evaluating NER based on the percentage change, a decrease in NER exceeding 50% was found to be correlated with i…	1. Approximately 21% of the study population had non-clear cell renal cell carcinoma. 2. The available data were insufficient to directly compare the NER with other indices as a prognostic or predictive biomarker. The study did not perform direct comparisons with each of these various indices, thus limiting the comprehensive assessment and comparison of NER with other established indices. 3. The …
Yamamoto et al.	2018	Association of Expression Levels or Activation Status of STAT3 with Treatment Outcomes of Sunitinib in Patients with Renal Cell Carcinoma.	29633072	BACKGROUND: The expression level of signal transducer and activator of transcription 3 (STAT3) in tumor cells is reported to associate with response to therapy and with survival time in various types of cancer. OBJECTIVE: This retrospective study aimed to elucidate the association of STAT3 expression in tumor cells with the therapeutic outcomes of sunitinib in patients with renal cell carcinoma (…	Retrospective cohort	62	metastatic	p-STAT3-negative tumors	predictive	genomic	Tumor Biopsy	sunitinib	TKI, VEGFi	1. The negative prognosis in RCC patients receiving sunitinib as first-line therapy is associated with the presence of activated STAT3 in tumor tissues. 2. The expression of phosphorylated STAT3 (p-STAT3) in RCC cells can serve as a biomarker indicating resistance to sunitinib treatment.	1. The study design is retrospective, small sample conducted at a single institution. (Japan) 2. poorly standardized and validated procedures of STAT3 immunohistochemical staining were used in this study 3. immunostaining was performed using primary tumor specimens, although metastatic tumor specimens would be more suitable for investigating the correlation between mTKI therapeutic outcomes and t…
Iacovelli et al.	2018	Relationship and Predictive Role of the Dual Expression of FGFR and IL-8 in Metastatic Renal Cell Carcinoma Treated with Targeted Agents.	29715147	BACKGROUND/AIM: The expression of IL-8 and FGFR has been related to prognosis and pathological features in renal cell carcinoma. We investigated the relationship between IL-8 and FGFR and the outcome in metastatic renal cell carcinoma (mRCC) patients. MATERIALS AND METHODS: Clinical data and histological samples of patients affected by mRCC and treated with targeted agents were reviewed. The expr…	Retrospective cohort	36	metastatic	FGFR2, IL-8	predictive	genomic	Liquid Biopsy	nephrectomy to sunitinib	TKI, VEGFi	1. The proteins FGFR2 and IL8 have been identified as negative predictive markers, indicating a shorter PFS in patients undergoing treatment with targeted agents. There is also a trend suggesting a shorter OS in these patients. 2. High levels of FGFR2 and IL8 serve as indicators that patients may have poorer responses to targeted therapies, as suggested by these markers.	1. The study design is retrospective. 2. The study had a small sample size. 3. interval of time from the initial diagnosis and the start of therapy, that may affect the expression of the investigated proteins
Iinuma et al.	2021	Efficacy and Safety of Nivolumab and Ipilimumab for Advanced or Metastatic Renal Cell Carcinoma: A Multicenter Retrospective Cohort Study.	33916792	We conducted a multicenter, retrospective study to evaluate the efficacy and safety of combination nivolumab plus ipilimumab (NIVO+IPI) in 35 patients with advanced or metastatic renal cell carcinoma (mRCC). In this study, we focused on patients who received NIVO+IPI and were stratified into intermediate- or poor-risk disease according to the International Metastatic Renal Cell Carcinoma Database…	Retrospective cohort	35	metastatic (90%)	Platelet to Lymphocyte Ratio (PLR)	predictive	immunologic	Liquid Biopsy	NIVO + IPI (CTLA-4)	immunotherapy	1. The patients were followed up for a median period of 1 year, and the 1-year OS rate was 95.8%. 2. The ORR was 34.3%, indicating a positive response to treatment, while the disease control rate (DCR) was 80.0%. 3. Fthe patients (11.4%) achieved a complete response based on the evaluation of the best overall response (BOR). 4. Stratifying the patients by NLR, those with an NLR ≤ 4.6 demonstrated…	1. The retrospective study conducted with multicenter data, introducing potential bias due to variations in diagnosis and treatment among institutions. 2. Relatively small number of enrolled patients and short follow-up period. 3. Lack of a control group receiving TKIs and VEGF or mTOR inhibitors for mRCC. 4. Inability to evaluate the expression levels of PDL-1 and CTLA-4 due to the The study des…
Tucker et al.	2021	Association of baseline neutrophil-to-eosinophil ratio with response to nivolumab plus ipilimumab in patients with metastatic renal cell carcinoma.	35954493	BACKGROUND: The identification of biomarkers to select patients with metastatic renal cell carcinoma (mRCC) most likely to respond to combination immunotherapy (IO) is needed. We sought to investigate an association of the baseline neutrophil-to-eosinophil ratio (NER) with outcomes to nivolumab plus ipilimumab for patients with mRCC. METHODS: We performed a retrospective review of patients with c…	Retrospective cohort	110	metastatic	Neutrophil to Eosinophil Ratio (NER)	predictive	immunologic	Liquid Biopsy	NIVO + IPI (anti-CTLA-4 antibody)	immunotherapy	1. In this study involving 110 patients, the median age was 61 years, and 75% of the participants had not received any prior treatment. 2. Patients with a baseline normalized eosinophilic ratio (NER) below the median value of 26.4 demonstrated a higher ORR of 40% compared to 21.8% in patients with a higher NER (odds ratio 2.39, p = 0.04). 3. Patients with a lower baseline NER experienced a signif…	1. The study design is retrospective and largely descriptive nature of the study. 2. Lack of a non-immunotherapy agent (e.g., anti-VEGF TKI or newer immunotherapy-TKI combinations) for comparison. 3. Inability to adequately account for potential influences from external stheces such as medications, infections, and autoimmune conditions on neutrophils and eosinophils. 4. Absence of on-treatment da…
Ross-Macdonald et al.	2021	Molecular correlates of response to nivolumab at baseline and on treatment in patients with RCC.	33658305	Background Nivolumab is an immune checkpoint inhibitor targeting the programmed death-1 receptor that improves survival in a subset of patients with clear cell renal cell carcinoma (ccRCC). In contrast to other tumor types that respond to immunotherapy, factors such as programmed death ligand-1 (PD-L1) status and tumor mutational burden show limited predictive utility in ccRCC. To address this ga…	prospective cohort	91	metastatic	AIM2, MMP3, T cell infiltration	predictive	genomic	Liquid Biopsy	nivolumab	immunotherapy	1. The objective of this study is to investigate two factors that play a role in primary resistance to ICI. These factors include low T-cell infiltration prior to treatment and high T-cell infiltration during treatment without achieving any response. 2. The research findings establish a correlation between the molecular subtypes of ccRCC and the response to nivolumab, highlighting a biological co…	N/A
Zahoor et al.	2018	Patterns, predictors and subsequent outcomes of disease progression in metastatic renal cell carcinoma patients treated with nivolumab.	30333065	BACKGROUND: Nivolumab is approved for the treatment of refractory metastatic renal cell carcinoma. Patterns and predictors of progressive disease (PD) on nivolumab, and outcomes in such patients are lacking. METHODS: A retrospective analysis of patients (pts) with metastatic clear cell renal cell carcinoma (ccRCC) who received nivolumab at Cleveland Clinic (2015-2017) was performed. PD was define…	Retrospective cohort	90	Metastatic	Neutrophil to Lymphocyte Ratio (NLR), AEC	predictive	immunologic	Liquid Biopsy	nivolumab	immunotherapy	1. The risk of progression was found to be elevated in patients with a higher baseline NLR, whereas individuals with a higher baseline eosinophil count (>0.1 k/uL) exhibited a decreased risk of progression. 2. Among patients undergoing nivolumab treatment, disease progression most commonly occurred in the brain, and only half of the patients who experienced PD were able to initiate further treatm…	1. The study design is retrospective. 2. There was a lack of independent imaging review and inconsistent intervals of response evaluation. 3. The study lacked a control arm, meaning that there was no comparison group for assessing the efficacy or outcomes of the intervention. 4. PFS may not be the best marker of response to immunotherapy. 5. The study was conducted at a tertiary care center, whic…
Verhaart et al.	2020	Real-world Data of Nivolumab for Patients With Advanced Renal Cell Carcinoma in the Netherlands: An Analysis of Toxicity, Efficacy, and Predictive Markers.	33317946	BACKGROUND: Nivolumab, a programmed death 1 inhibitor, has been approved as second-line treatment for advanced renal cell carcinoma (RCC) in Europe since 2016. We investigated the toxicity and efficacy of nivolumab as well as potential predictive biomarkers in the Dutch population. PATIENTS AND METHODS: This was a retrospective, multicenter study of the Dutch national registry of nivolumab for th…	Retrospective cohort	264 patients from 24 hospitals in the Netherlands	Metastatic	Lymphoyte Count, Lactate Dehydrogenase (LDH) (LDH), AEC, Neutrophil Count	predictive	immunologic	Liquid Biopsy	anti-PD-1	immunotherapy	1. The most influential factor predicting enhanced survival was an increase in eosinophil count. 2. Higher baseline lymphocyte levels were associated with improved PFS, while elevated baseline lactate dehydrogenase (LDH) was linked to poorer OS, PFS, and time to treatment failure (TTF). Furthermore, an increase in eosinophils by week 8 during treatment was a significant predictor of improved OS, …	1. The study design is retrospective. 2. irAE and objective responses, as well as PFS, were not assessed under protocolized trial conditions and without an independent central review. 3. Only the start and final end date of nivolumab were taken into account in this study.	169 (64) 135 (51) 53 (20) 25 (10) 18 (7) 8 (3) 6 (2) 6 (2) 3 (1) 1 (<1) 1 (<1)
Rebuzzi et al.	2021	Inflammatory indices and clinical factors in metastatic renal cell carcinoma patients treated with nivolumab: the development of a novel prognostic score (Meet-URO 15 study).	34046089	BACKGROUND: Despite the survival advantage, not all metastatic renal cell carcinoma (mRCC) patients achieve a long-term benefit from immunotherapy. Moreover, the identification of prognostic biomarkers is still an unmet clinical need. METHODS: This multicenter retrospective study investigated the prognostic role of peripheral-blood inflammatory indices and clinical factors to develop a novel prog…	Retrospective cohort	571, multiinstitutional	metastatic	Meet-URO score (composed of Neutrophil to Lymphocyte Ratio (NLR), IMDC score, and bone metastases)	prognostic	immunologic	Liquid Biopsy	nivolumab	immunotherapy	1. The effectiveness of the Meet-URO score in stratifying pretreated patients with mRCC who received nivolumab was demonstrated, achieving a c-index of 0.691. 2. The score successfully categorized patients into five distinct groups based on their OS outcomes: group 1 (OS not reached), group 2 (median OS of 43.9 months), group 3 (median OS of 22.4 months), group 4 (median OS of 10.3 months), and g…	1. The study design is retrospective. 2. The study is preliminary in nature. 3. The study included patients who received variable lines of treatment.
Fukuda et al.	2021	Impact of C-reactive protein flare-response on oncological outcomes in patients with metastatic renal cell carcinoma treated with nivolumab.	33602695	BACKGROUND: The dynamic change in C-reactive protein (CRP) levels, CRP kinetics, is a prognostic factor for metastatic renal cell carcinoma (mRCC) in the tyrosine kinase inhibitor era. We investigated the impact of early CRP kinetics on the efficacy of nivolumab in patients with mRCC. METHODS: We performed a retrospective analysis of 42 mRCC patients who were treated with nivolumab as a second-li…	Retrospective cohort	42	metastatic	C-Reactive Protein (CRP) flare-response	predictive (per this paper), prognostic (already established)	immunologic	Liquid Biopsy	nivolumab	immunotherapy	1. Significant tumor shrinkage and improved survival outcomes were observed in patients with mRCC who experienced a CRP flare-response following the administration of nivolumab.	1. The study design is a retrospective small cohort size could lead to a higher ORR (31%) compared with that of the Checkmate 025 trial. 2. Some non-ccRCC was included in the population 3. The study categorized mRCC patients into three groups based on their early CRP kinetics. Further analyses are warranted to achieve the optimal definition of the CRP flare-response
Yekedüz et al.	2022	The relationship between pan-immune-inflammation value and survival outcomes in patients with metastatic renal cell carcinoma treated with nivolumab in the second line and beyond: a Turkish oncology group kidney cancer consortium (TKCC) study	35616728	BACKGROUND: Pan-immune-inflammation value (PIV) is an easily accessible immune marker based on peripheral blood to estimate prognosis in patients with cancer. This study evaluates the prognostic value of PIV in patients with metastatic renal cell carcinoma (mRCC) treated with nivolumab. METHODS: In this retrospective cohort study, patients with mRCC treated with nivolumab in the second line and b…	Retrospective cohort	152 - Turkish Oncology Group Kidney Cancer Consortium (TKCC) database	metastatic	pretreatment Pan-immune-inflammation values (neutrophil (103/mm3) x monocyte (103/mm3) x platelet (103/mm3)/lymphocyte (103/mm3))	prognostic	immunologic	Liquid Biopsy	nivolumab	immunotherapy	1. PIV-high was identified as a notable risk factor that significantly impacted both OS and PFS. 2. The pre-treatment measurement of PIV holds potential as a predictive biomarker with valuable prognostic implications.	1. The study had a small sample size. 2. The study design is retrospective hence patients with missing data were excluded. Also, PFS was not appropriately assessed by cross-sectional imaging in the prespecified intervals. 3. Multi-center study, hence potential variations in laboratory values and imaging methods. To mitigate the impact of lab data variability only data collected in the last week b…
Fujiwara et al.	2020	Modified Glasgow Prognostic Score as a Predictor of Prognosis in Metastatic Renal Cell Carcinoma Treated With Nivolumab.	33279413	It is important to identify biomarkers of nivolumab to achieve a better stratification of patients with metastatic renal cell carcinoma. Our retrospective study (n [ 45) demonstrated that modified Glasgow prognostic score revealed distinctly separate overall survival curves for groups with Score 0 and Score 1 D 2. This simple classification could be very useful in clinical practice. Background: T…	Retrospective cohort	45	metastatic	modified Glasgow Prognostic Score (incorporates serum albumin and C-reactive protein levels)	prognostic	immunologic	Liquid Biopsy	sitravatinib, nivolumab	immunotherapy	1. The modified Glasgow Prognostic Score (mGPS) assessed at the initiation of nivolumab treatment emerged as the most robust predictor of OS, exhibiting significant variations among different mGPS scores (P < .0001). 2. Furthermore, additional factors, including the duration between diagnosis and treatment, lactate dehydrogenase levels, and lymphocyte count, demonstrated notable associations with…	1. The study design is retrospective with a small sample size. 2. The study did not include information or analysis related to the first-line treatment received by the patients.
Incorvaia et al.	2020	A "Lymphocyte MicroRNA Signature" as Predictive Biomarker of Immunotherapy Response and Plasma PD-1/PD-L1 Expression Levels in Patients with Metastatic Renal Cell Carcinoma: Pointing towards Epigenetic Reprogramming.	33207823	Introduction of checkpoint inhibitors resulted in durable responses and improvements in overall survival in advanced RCC patients, but the treatment efficacy is widely variable, and a considerable number of patients are resistant to PD-1/PD-L1 inhibition. This variability of clinical response makes necessary the discovery of predictive biomarkers for patient selection. Previous findings showed th…	prospective cohort	23	metastatic	lymphocyte miRNAs	predictive	genomic	Tumor Biopsy	nivolumab	immunotherapy	1. Through the examination of miRNA expression in peripheral lymphocytes of mRCC patients, a distinct set of miRNAs was identified in individuals who exhibited an extended response to nivolumab treatment (>18 months). 2. These findings imply that miRNAs have a potential role in modulating the expression of immune checkpoints, thus functioning as an additional regulatory mechanism within the immun…	1. Highly variable effect of a single miRNA on the target transcripts and related to the relative promiscuity of their targets. This small size of the repressive effect, together with the difficulties of target prediction, make challenging, to date, the clinical application of single miRNAs in a clinical setting.	Also has IMDC class breakdown in patient data table
Zhang et al.	2020	Proliferative potential and response to nivolumab in clear cell renal cell carcinoma patients.	32923131	BACKGROUND: Biomarkers predicting immunotherapy response in metastatic renal cell cancer (mRCC) are lacking. PD-L1 immunohistochemistry is a complementary diagnostic for immune checkpoint inhibitors (ICIs) in mRCC, but has shown minimal clinical utility and is not used in routine clinical practice. METHODS: Tumor specimens from 56 patients with mRCC who received nivolumab were evaluated for PD-L1…	retrospective cohort	56, from seven institutions	metastatic	cell proliferation	predictive	genomic	Tumor Biopsy	nivolumab	immunotherapy	1. In PD-L1 negative ccRCC patients, the presence of poorly proliferative tumors may be associated with resistance to immunotherapy using immune checkpoint inhibitors (ICI). 2. To improve clinical decision-making for patients undergoing nivolumab treatment, an enctheaging approach involves assessing the expression levels of 10 genes associated with proliferation through RNA-seq analysis.	1. The study design is retrospective, and the study had a small sample size. 2. Risk stratification was not available from all sites and hence was not a variable in the multivariate analysis. 3. The exclusion of ICI-treated patients who died in less than 90 days post-first dose checkpoint inhibitor did not allow for an analysis of this important group due to the lack of collection of ECOG perform…
Yoshino et al.	2021	Albumin-to-Alkaline Phosphatase Ratio as a Novel Prognostic Marker of Nivolumab Monotherapy for Previously Treated Metastatic Renal Cell Carcinoma.	34410978	BACKGROUND/AIM: The relationship between albumin-to-alkaline phosphatase ratio (AAPR) and the outcome of patients with metastatic renal cell carcinoma (mRCC) treated with immune checkpoint inhibitors remains unresolved. We aimed to clarify the prognostic role of AAPR in nivolumab monotherapy for previously treated mRCC. PATIENTS AND METHODS: We retrospectively evaluated 60 patients with mRCC trea…	retrospective cohort	60	metastatic	Albumin-to-Alkaline Phosphatase Ratio	prognostic	genomic	Liquid Biopsy	nivolumab	immunotherapy	1. The study revealed a significant difference in median OS between patients categorized into low and high AAPR (albumin-to-alkaline phosphatase ratio) groups (8.3 months vs. not reached, p<0.0001). Patients in the low AAPR group had a notably lower median OS compared to those in the high AAPR group. 2. Similarly, the low AAPR group exhibited a significantly shorter median PFS compared to the hig…	1. The study design is retrospective. 2. The study did not include information or analysis related to the first-line treatment received by the patients. 3. The study determined the threshold of the acute phase albumin-to-alkaline phosphatase ratio (AAPR) as 0.30; however, it is important to note that the specific threshold value for AAPR may vary across different studies. This variability in thre…
Ishiyama et al.	2021	Predictive role of γ-glutamyltransferase in patients receiving nivolumab therapy for metastatic renal cell carcinoma.	33135126	INTRODUCTION: γ-Glutamyltransferase is reportedly associated with survival in local and metastatic renal cell carcinoma patients; however, its predictive role among patients treated with immune-checkpoint inhibitors are unknown. This study aimed to investigate the role of γ-glutamyltransferase as a predictive marker among metastatic renal cell carcinoma patients undergoing nivolumab therapy. METH…	retrospective cohort	69	metastatic	γ-glutamyltransferase	prognostic	genomic	Liquid Biopsy	nivolumab	immunotherapy	1. The study indicated that patients with high baseline levels of γ-glutamyltransferase exhibited significantly shorter OS compared to those with low levels (20.3% vs. 79.7%), with a median OS of 2.33 months (p = 0.0051). 2. Furthermore, both PFS and OS were notably shorter in the group with increased γ-glutamyltransferase levels compared to the non-increased group (24.6% vs. 75.4%). The median P…	1. Some non-clear cell renal cell carcinoma (25%) was a part of the population. 2. Retrospective, tertiary-care institutions, which may have introduced potential biases in patient selection. 3. Intervals of radiographic examination were not uniform as additional scans were performed in the majority of the cases, possibly resulting in a bias in survival analysis. 4. Nivolumab monotherapy was prece…
Roussel et al.	2021	C-reactive protein and neutrophil-lymphocyte ratio are prognostic in metastatic clear-cell renal cell carcinoma patients treated with nivolumab.	33485762	OBJECTIVE: To evaluate the impact of markers of systemic inflammation such as C-reactive protein (CRP) and neutrophil-lymphocyte ratio (NLR) on outcomes of metastatic clear-cell renal cell carcinoma (m-ccRCC) patients treated with nivolumab. PATIENTS AND METHODS: We retrospectively evaluated m-ccRCC patients treated with nivolumab and collected known prognostic factors and survival data. We used …	retrospective cohort	113	metastatic	C-Reactive Protein (CRP)	prognostic	immunologic	Liquid Biopsy	nivolumab	immunotherapy	1. An increase in baseline CRP levels was linked to a poorer OS (HR per 25 mg/l: 1.35, 95% CI: 1.16-1.52, p < 0.001) and PFS. 2. Elevated NLR was associated with a worse OS (HR: 1.10, 95% CI: 1.04-1.17, p = 0.002) and PFS (HR: 1.06, 95% CI: 1.01-1.11, p = 0.03). 3. The inclusion of baseline CRP in the IMDC prognostic model enhanced its ability to predict OS and PFS from the initiation of nivoluma…	1. The study design is retrospective. 2. The study included patients who received variable lines of treatment.
Shirotake et al.	2019	Serum Lactate Dehydrogenase Before Nivolumab Treatment Could Be a Therapeutic Prognostic Biomarker for Patients With Metastatic Clear Cell Renal Cell Carcinoma.	31366532	BACKGROUND/AIM: The purpose of this retrospective study was to identify the predictive biomarkers of response to pretreatment for patients with metastatic renal cell carcinoma (mRCC) treated with nivolumab. MATERIALS AND METHODS: The subjects were 54 patients treated with nivolumab for mRCC with a clear cell component (mccRCC) between September 2016 and February 2018. We analyzed the impact of se…	retrospective cohort	54	metastatic	Lactate Dehydrogenase (LDH) (LDH) levels at baseline	predictive	genomic	Liquid Biopsy	nivolumab	immunotherapy	1. The response to nivolumab therapy in patients with mccRCC demonstrated a correlation with both the prognostic risk classification (non-poor vs. poor) and serum lactate dehydrogenase (LDH) levels. 2. Elevated LDH levels in the serum at the onset of treatment were identified as an independent biomarker for PFS among mccRCC patients undergoing nivolumab therapy. 3. Significantly, high LDH levels …	1. The study design is retrospective. 2. There was short median follow-up and limited number of Japanese patients. 3. Not all patients underwent prior nephrectomy or biopsy before being administered first-line targeted therapy. The systematic therapeutic strategies, such as surgical procedures (radical or cytoreductive), radiotherapy (for bone or brain), and medications (types or timing), were no…
Ishihara et al.	2019	Predictive Impact of Peripheral Blood Markers and C-Reactive Protein in Nivolumab Therapy for Metastatic Renal Cell Carcinoma.	31359231	BACKGROUND: Predictive factors that can be routinely used in clinical practice are critically needed for immune checkpoint inhibitor therapy in metastatic renal cell carcinoma (mRCC). OBJECTIVE: To comprehensively analyze the predictive impact of peripheral blood markers and C-reactive protein (CRP) in nivolumab therapy for mRCC. METHODS: Fifty-eight patients were retrospectively evaluated. We ev…	Retrospective cohort	58	metastatic	systemic inflammatory factors, Neutrophil to Lymphocyte Ratio (NLR), Monocyte to Lymphocyte Ratio (MLR), Platelet to Lymphocyte Ratio (PLR), C-Reactive Protein (CRP), AEC, AMC as peripheral blood markers	predictive	immunologic	Liquid Biopsy	nivolumab	immunotherapy	1. Systemic inflammatory factors including NLR, MLR, and CRP showed predictive significance in relation to the effectiveness of nivolumab therapy for mRCC.	1. The study design is retrospective, and the study had a small sample size. 2. Second, peripheral blood markers might be affected by previous targeted therapies. 3. Nivolumab is not usually line 2/3+ after failure of previous targeted therapy. 4. Relatively short duration of follow-up and the small number of patients who died can affect the analyses, especially in OS.	58 (100%) 57 (98.3%) 27 (46.6%) 11 (19.0%) 17 (29.3%) 2 (3.45%) 1 (1.72%) 0 1 (1.72%) 22 (37.9%) 20 (34.5%) 3 (5.17%) 1 (1.72%) 1 (1.72%) 15 (25.9%) 2 (3.45%) 2 (3.45%) 0
De Giorgi et al.	2019	Association of Systemic Inflammation Index and Body Mass Index with Survival in Patients with Renal Cell Cancer Treated with Nivolumab.	30967420	Purpose: Inflammation indexes and body mass index (BMI) are easily evaluated, predict survival, and are potentially mod- ifiable. We evaluated the potential association of inflamma- tory indexes and BMI with the clinical outcome of patients with renal cell carcinoma (RCC) undergoing immune check- point inhibitor therapy. Experimental Design: A prospective cohort of patients with metastatic RCC tr…	prospective cohort	313	metastatic	body mass	prognostic	physiologic	Liquid Biopsy	nivolumab	immunotherapy	1. In the study, factors independently associated with poor OS included being younger than 70 years of age, having an elevated systemic immune-inflammation index (SII), and having a normal body mass index (BMI). 2. Notably, the combination of having a normal BMI and inflammation significantly increased the risk of death, tripling the hazard ratio compared to other groups.	1. The study design is retrospective. 2. BMI was the only morphometric parameter with no muscle insight. 3. There was a lack of a validation cohort.
Tabei et al.	2019	Early assessment with (18)F-2-fluoro-2-deoxyglucose positron emission tomography/computed tomography to predict short-term outcome in clear cell renal carcinoma treated with nivolumab.	30940117	BACKGROUND: We reported previously the usefulness of 18F-2-fluoro-2-deoxyglucose positron emission tomography/computed tomography (FDG-PET/CT) to predict prognosis of renal cell carcinoma (RCC) treated with molecular targeted agents. Herein we describe a preliminary research of nine patients who underwent FDG-PET/CT before and after initiation of nivolumab. METHODS: Patients with metastatic RCC w…	prospective cohort	9 patients, 30 lesions	metastatic	elevated SUV max at first assessment on FDG-PET, CT	predictive	radiologic	Tumor Biopsy	nivolumab	immunotherapy	1. The early change in maximum SUVmax of each lesion, as evaluated using FDG-PET/CT scans, during nivolumab treatment may exhibit correlations with the short-term local prognosis.	1. The study had a small sample size. 2. The study did not find an appropriate cut-off value of SUVmax to distinguish patients with aggressive progression from those with inflammatory elevation. 3. Careful attention should be paid while interpreting the value of SUVmax because it is not standardized among patients or among the organs to which cancer metastasized.
Pignon et al.	2019	irRECIST for the Evaluation of Candidate Biomarkers of Response to Nivolumab in Metastatic Clear Cell Renal Cell Carcinoma: Analysis of a Phase II Prospective Clinical Trial.	30670497	PURPOSE: Immune-related RECIST (irRECIST) were designed to capture atypical responses seen with immunotherapy. We hypothesized that, in patients with metastatic clear cell renal cell carcinoma (mccRCC), candidate biomarkers for nivolumab response would show improved association with clinical endpoints capturing atypical responders (irRECIST) compared with standard clinical endpoints (RECISTv1.1).…	prospective/retrospective cohort	167	metastatic	PD-L1, PD-1	predictive	immunologic	Tumor Biopsy	nivolumab	immunotherapy	1. The median duration of immune-related progression-free survival (irPFS) was significantly longer compared to regular PFS. 2. The immune-related ORR was similar to the regular ORR, but the rate of immune-related progressive disease (irPD) was lower than the rate of progressive disease . 3. The expression of programmed cell death ligand 1 (PD-L1) in tumor cells (TC) did not impact PFS or ORR. Ho…	1. All the tested clinical endpoints (ORR, PFS, and irPFS) were not significantly different in the three randomized arms (the 3 nivo doses). 2. Analysis of a single tumor sample for each patient (ignores intratumoral heterogeneity). 3. Prospective/retrospective nature of the study. 4. Use of samples from a noncontrolled clinical trial where postnivolumab therapy confounded an OS analysis.
Seeber et al.	2018	High IDO-1 expression in tumor endothelial cells is associated with response to immunotherapy in metastatic renal cell carcinoma.	29498788	Nivolumab belongs to the standard therapy in the second-line setting of metastatic renal cell carcinoma (mRCC). Although deep and long-lasting responses are seen in some patients, the majority of patients will further progress. PD-L1 is still under critical evaluation as a predictive biomarker. Thus, more accurate biomarkers are clearly warranted. Here, we investigated for the first time the pred…	Retrospective cohort	15	metastatic and 1º	IDO-1	predictive	immunologic	Tumor Biopsy	nivolumab	immunotherapy	1. In the study, a higher occurrence of IDO-1 overexpression (>10%) was observed among responders (100%, n = 6/6) compared to non-responders (33.3%, n = 3/9; P = .028). This finding correlated with improved progression-free survival during immunotherapy. 2. The expression of IDO-1 showed a positive correlation with the presence of CD8+ T cells, indicating a potential association between IDO-1 and…	1. The study design is retrospective. 2. The study had a small sample size.
Kawashima et al.	2020	Tumour grade significantly correlates with total dysfunction of tumour tissue-infiltrating lymphocytes in renal cell carcinoma.	32277125	It is important to evaluate the clinical importance of both CD8 T cells and CD4 T cells expression simultaneously because they have crucial networks in tumour targeting immune responses. In 97 RCC patients, RNA sequencing and gene set enrichment analysis of both CD8 and CD4 T cells based on the expression levels of PD-1 and TIM-3 implied that the populations of PD-1+TIM-3+ CD8 T cells and PD-1low…	Retrospective cohort	20	metastatic	ISUP grade	prognostic	immunologic	Tumor Biopsy	nivolumab	immunotherapy	1. Based on the multivariate analysis, a notable disparity in prognosis was observed between patients with high-grade and low-grade RCC who received nivolumab treatment.	1. The study design is retrospective, and the study had a small sample size. 2. Could not clarify a direct association between total dysfunction of TILs and tumor grade because the extraction method posed difficulty in analyzing alive tumor cells, especially in RCC tissues.
Bossé et al.	2020	Outcomes in Black and White Patients With Metastatic Renal Cell Carcinoma Treated With First-Line Tyrosine Kinase Inhibitors: Insights From Two Large Cohorts.	32109159	PURPOSE: To investigate whether black race is an independent predictor of overall survival (OS) in metastatic renal cell carcinoma (mRCC). METHODS: We performed a retrospective 2-cohort (International Metastatic Renal Cell Carcinoma Database Consortium [IMDC] and trial-database) study of patients with mRCC treated with first-line tyrosine kinase inhibitors (TKIs). Unmatched (UM) and matched (M) a…	retrospective cohort	73 black versus 3,381 (UM) and 1,236 (M) white patients - IMDC database	metastatic	black race	prognostic	Other	Tumor Biopsy	nivolumab	TKI	1. In comparison to white patients, black patients displayed a greater prevalence of IMDC risk factors and encountered inferior outcomes when treated with TKIs. 2. Nevertheless, it was determined that race alone did not emerge as an independent prognostic factor for OS.	1. The study design is retrospective.
Atkins et al.	2022	Phase II Study of Nivolumab and Salvage Nivolumab/Ipilimumab in Treatment-Naive Patients With Advanced Clear Cell Renal Cell Carcinoma (HCRN GU16-260-Cohort A).	35442713	PURPOSE: To determine the value of tumor cell programmed death-ligand 1 (PD-L1) expression as a predictive biomarker of nivolumab monotherapy efficacy in treatment-naive patients with clear cell renal cell carcinoma (ccRCC) and the efficacy of salvage nivolumab/ipilimumab in patients with tumors unresponsive to nivolumab monotherapy. METHODS: Eligible patients with treatment-naive ccRCC received …	prospective cohort	123	metastatic	PD-L1	predictive	immunologic	Tumor Biopsy	anti-PD-1, PD-L1, PD-L1 + VEGF targeted therapy, PD-1 + VEGF targeted therapy, PD-1 + CTLA-4, PD-1 + other	immunotherapy	1. The use of nivolumab as a single-agent therapy has demonstrated effectiveness in treating treatment-naive ccRCC patients. While its efficacy may be comparatively lower than that of nivolumab/ipilimumab in intermediate-risk/poor-risk disease, patients with favorable-risk disease experienced significant benefits. 2. The efficacy of nivolumab treatment was found to be correlated with the PD-L1 st…	1. The mix of drug lines was a limitation.
Kankkunen et al.	2022	C-reactive protein and immune-related adverse events as prognostic biomarkers in immune checkpoint inhibitor treated metastatic renal cell carcinoma patients.	35905053	BACKGROUND: There is an ongoing need to identify biomarkers for correct patient selection for immune-oncology treatments in metastatic renal cell carcinoma (mRCC). The aim of our study was to evaluate the prognostic role of elevated C-reactive protein (CRP) values and immune-related adverse events (irAEs) to indicate immune checkpoint inhibitors' (ICIs) efficacy in nivolumab-treated mRCC patients…	Retrospective cohort	96	metastatic	C-Reactive Protein (CRP), Immune Related Adverse Event (irAE)	Prognostic	immunologic	Liquid Biopsy	nivolumab	immunotherapy	1. The prognosis of mRCC patients receiving nivolumab treatment is influenced by several factors, including elevated baseline C-reactive protein (CRP) levels, on-treatment CRP levels, and the absence of irAEs. These factors are associated with poorer outcomes. 2. Patients with high baseline CRP levels demonstrated worse OS and PFS rates. 3. Similarly, elevated on-treatment CRP levels showed a sim…	1. The study design is retrospective single center, exploratory with a small sample size. 2. The study included different histology and several previous treatment lines. 3. The timing onset of irAEs varies widely and it may be difficult to distinguish irAEs from other symptoms caused by cancer itself. As irAE and on-treatment CRP are time-varying covariates and are affected by immortal bias, thre…
Koh et al.	2022	Early dynamics of circulating tumor DNA predict clinical response to immune checkpoint inhibitors in metastatic renal cell carcinoma	35184335	OBJECTIVES: Detection of genomic alterations in circulating tumor deoxyribonucleic acid of peripheral blood can guide the selection of systemic therapy in cancer patients. The predictive significance of circulating tumor deoxyribonucleic acid in metastatic renal cell carcinoma remains unclear, especially for patients treated with immune checkpoint inhibitors. METHODS: In this study, we collected …	Retrospective cohort	14	metastatic	ctDNA (VHL TP53)	Predictive	genomic		nivolumab + IPI (CTLA-4)	immunotherapy, combination	1. In a significant proportion of patients (78.6%), circulating tumor DNA (ctDNA) was detected in either the pre-treatment or M1 samples, indicating its presence in the bloodstream. 2. The early fluctuations in ctDNA levels proved to be a valuable predictor of the clinical response to ICI therapy and showed a strong correlation with PFS outcomes.	1. The study was unable to rule out the effect of ipilimumab completely (some treated with nivolumab plus ipilimumab). 2. The study had a small cohort size, statistical validity is weak.
Epaillard et al.	2020	BIONIKK: A phase 2 biomarker driven trial with nivolumab and ipilimumab or VEGFR tyrosine kinase inhibitor (TKI) in naïve metastatic kidney cancer.	32620212	BACKGROUND: The nivolumab-ipilimumab combination provides an overall response rate of 42% in first-line metastatic treatment of clear cell renal carcinoma (mccRCC). To date, there is no robust predictive biomarker of response to immune checkpoint inhibitor (ICI). In addition, severe autoimmune disorders occur more frequently with ICI combination than with ICI alone. The objective of this study is…	Phase 2 clinical trial		metastatic	molecular signatures	Predictive	genomic		nivolumab to nivolumab, NIVO + IPI (CTLA-4) to nivolumab, NIVO + IPI (CTLA-4) to sunitinib, NIVO + IPI (CTLA-4) to pazopanib	immunotherapy, VEGF TKI		N/A
Ishihara et al.	2019	Association between immune-related adverse events and prognosis in patients with metastatic renal cell carcinoma treated with nivolumab.	30935847	Objectives: Immune-related adverse events (irAEs) develop in a subset of patients with metastatic renal cell carcinoma (mRCC) treated with immune checkpoint inhibitors. The relationship between presence of irAEs and prognosis in these patients remains unknown. Thus, we evaluated the prognostic impact of irAEs caused by nivolumab therapy in mRCC patients who had received prior molecular-targeted t…	Retrospective cohort	47	metastatic	Immune Related Adverse Events (irAE)	Prognostic	immunologic	Liquid Biopsy	nivolumab	immunotherapy	1. Among patients with mRCC receiving nivolumab therapy, the development of irAEs was associated with significantly extended PFS and OS compared to those without irAEs. 2. Specifically, the occurrence of cutaneous irAEs was significantly linked to prolonged PFS and OS following the initiation of nivolumab therapy. 3. Patients who experienced irAEs also exhibited a higher rate of objective respons…	1. The study was conducted in only two institutions. 2. The study was unable to conduct a multivariate analysis to identify factors that may influence the outcomes of interest. 3. Not all irAEs might have been recognized or captured in the study. This could lead to an underestimation of the true incidence or severity of irAEs, potentially impacting the interpretation of the safety profile of the …
Billon et al.	2021	Soluble BTN2A1 Is a Potential Prognosis Biomarker in Pre-Treated Advanced Renal Cell Carcinoma.	33959132	The development of immune checkpoint inhibitors (ICI) has dramatically changed the landscape of therapies for metastatic renal cell carcinoma. However, many patients do not benefit from such therapy and prognostic or predictive validated biomarker validated for ICI are still needed to better select and treat patient. Plasmatic soluble immune checkpoints have been described as potential immune bio…	Prospective cohort	38	metastatic	BTN2A1	Prognostic	immunologic	Liquid Biopsy	nivolumab	immunotherapy	1. A significant correlation was observed between elevated baseline plasmatic levels of BTN2A1 and decreased PFS in pre-treated patients with mRCC receiving nivolumab therapy. 2. However, there was no statistically significant difference in OS based on the baseline level of plasmatic BTN2A1. 3. Importantly, the baseline level of plasmatic BTN2A1 showed promise as an independent prognostic factor …	1. The study had a small sample size. 2. Biological role of BTN subfamily and γδ T cell immunity in mRCC must be elucidated.
Ficial et al.	2021	Expression of T-Cell Exhaustion Molecules and Human Endogenous Retroviruses as Predictive Biomarkers for Response to Nivolumab in Metastatic Clear Cell Renal Cell Carcinoma.	33219016	PURPOSE: We sought to validate levels of CD8(+) tumor-infiltrating cells (TIC) expressing PD-1 but not TIM-3 and LAG-3 (IF biomarker; Pignon and colleagues, 2019) and to investigate human endogenous retroviruses (hERV) as predictors of response to anti-PD-1 in a randomized trial of nivolumab (nivo) versus everolimus (evero) in patients with metastatic clear cell renal cell carcinoma (mccRCC; Chec…	Retrospective cohort	223	metastatic	PD-1	Predictive	immunologic	Tumor Biopsy	nivolumab	immunotherapy	1. The predictive value of the IF biomarker is specifically observed in patients who undergo anti-PD-1 therapy. 2. the study have confirmed that by combining CD8+ TIC immunophenotyping with TC PD-L1 status, the study can categorize patients with mccRCC into three groups with significantly distinct outcomes on nivo (but not on the control treatment, evero). 3. In mccRCC, there is a more pronounced…	1. The study did not account for intratumor heterogeneity, which refers to genetic or phenotypic differences within a tumor. 2. The samples analyzed in the study were derived from primary tumors obtained before initial systemic therapy. 3. The cohorts of patients receiving second-line ICI could be relatively depleted for patients with aggressive tumor types. 4. The study did not explore additiona…
Yamamoto et al.	2020	Prognostic value of risk stratification using blood parameters for nivolumab in Japanese patients with metastatic renal-cell carcinoma.	31755525	Background Nivolumab is a standard treatment for previously treated advanced renal-cell carcinoma. However, nivolumab is effective in only a limited number of patients; therefore, we evaluated the prognostic value of several biomarkers, including inflammation-based prognostic scores and changes in these scores following nivolumab treatment in Japanese patients with metastatic renal-cell carcinoma…	Retrospective cohort	65	metastatic	Platelet to Lymphocyte Ratio (PLR) and Lactate Dehydrogenase (LDH)	Prognostic	immunologic	Liquid Biopsy	nivolumab	immunotherapy	1. Independent prognostic factors for disease-specific survival in patients with metastatic RCC undergoing nivolumab treatment were identified as PLR and LDH. 2. The combination of PLR and LDH emerged as the most influential prognostic biomarker in metastatic RCC. 3. Additionally, alterations in inflammatory prognostic scores following nivolumab treatment were found to be significant predictors o…	1. The study included a limited number of patients with a short-term follow-up period. 2. The study was retrospective and included many affiliated hospitals of Yamaguchi University.
Mahoney et al.	2022	Soluble PD-L1 as an early marker of progressive disease on nivolumab.	35131863	BACKGROUND: Soluble PD-L1 (sPD-L1) has been associated with worse prognosis in numerous solid tumors. We determined sPD-L1 levels before and during nivolumab treatment in two prospective clinical trials of metastatic clear cell renal cell carcinoma (RCC) and melanoma patients, and investigated its relationship to clinical factors, biomarkers, and outcome. METHODS: Using a new Single Molecule Arra…	Phase 1b clinical trial	91	metastatic	sPD-L1	Predictive	immunologic	Tumor Biopsy	nivolumab	immunotherapy	1. The correlation between serum sPD-L1 levels and clinical outcomes during the treatment of metastatic ccRCC with nivolumab was examined. 2. It is likely that sPD-L1 serves as a multifaceted marker rather than solely acting as a substitute for PD-L1-expressing tumors. 3. In nivolumab-refractory disease, sPD-L1 is produced, but there may exist a separate secondary pathway through which some patie…	1. Larger cohorts of RCC will need to be studied.
Terry et al.	2021	Association of AXL and PD-L1 Expression with Clinical Outcomes in Patients with Advanced Renal Cell Carcinoma Treated with PD-1 Blockade	34407968	PURPOSE: A minority of patients currently respond to single-agent immune-checkpoint blockade (ICB), and strategies to increase response rates are urgently needed. AXL is a receptor tyrosine kinase commonly associated with drug resistance and poor prognosis in many cancer types, including in clear-cell renal cell carcinoma (ccRCC). Recent experimental cues in breast, pancreatic, and lung cancer mo…	Retrospective cohort	324	metastatic	AXL, PD-L1	Predictive	genomic	Tumor Biopsy	nivolumab	immunotherapy	1. Tumor cells characterized by elevated levels of AXL expression are associated with decreased response rates and potentially shorter PFS following anti-PD-1 treatment. 2. A notable correlation can be observed between AXL expression and tumor PD-L1 expression, particularly in tumors with VHL inactivation. 3. Patients whose tumors demonstrate concurrent expression of PD-L1 and high AXL levels exp…	1. The study design is retrospective. 2. Number of cases with FFPE block showing less than 40% of tumor or more than 40% of necrosis were excluded. 3. The archival tumor specimens were often obtained before antiangiogenic therapy or at an early-stage disease. 4. Diseases with specific features (e.g, Sarcomatoid, low-grade, IMDC favorable-risk groups) also need further investigations. 5. AXL assoc…
Malone et al.	2022	Predictive radiomics signature for treatment response to nivolumab in patients with advanced renal cell carcinoma.	34582343	INTRODUCTION: The anti-programmed cell death protein-1 (PD-1) immune checkpoint inhibitor nivolumab is currently approved for the treatment of patients with metastatic renal cell carcinoma (mRCC); approximately 25% of patients respond. We hypothesized that we could identify a biomarker of response using radiomics to train a machine learning classifier to predict nivolumab response outcomes. METHO…	Retrospective cohort	27	metastatic	radiologic features via SVM	Predictive	radiologic	Tumor Biopsy	nivolumab	immunotherapy	1. The ability to distinguish between individuals who respond to nivolumab and those who do not is limited. 2. The inclusion of innovative texture features, including the two-point correlation measure, two-point cluster measure, and minimum spanning tree measure, did not result in improved performance.	1. The retrospective, single institution analysis that used a selected patient sample without an external validation cohort. 2. The sample size was small in this pilot study because of the time required for manual conttheing of primary kidney lesions and metastatic lesions from different sites.
Noguchi et al.	2020	C-reactive protein at 1 month after treatment of nivolumab as a predictive marker of efficacy in advanced renal cell carcinoma.	32537714	PURPOSE: Nivolumab is part of the standard therapy for mRCC. Although deep and long-lasting responses are seen in some patients, the benefit of treatment is limited to some patients and the majority of patients will experience disease progression. PD-L1 is still under evaluation as a predictive biomarker and there is an urgent need to establish biomarkers for the treatment of nivolumab. Here, we …	Retrospective cohort	64	metastatic	C-Reactive Protein (CRP) (1 month)	Predictive	immunologic	Liquid Biopsy	nivolumab	immunotherapy	1. The group of non-responders (iPD) exhibited significantly elevated CRP levels one month after treatment compared to the group of responders (iCR + iPR + iSD) (p < 0.001). 2. Among the responders, there was a notable reduction in CRP levels following nivolumab treatment in comparison to the baseline (p = 0.002), while the non-responder group demonstrated a significant increase (p = 0.019). 3. E…	1. Limited sample size for which the oncological results were retrospectively evaluted. 2. Moreover, CRP is very non-specifc parameter and is elevated in any diseases, including infections, cardiovascular disease, diabetes, infammatory diseases and cancers. 3. Furthermore, the results at 1 month after treatment were measured and it is therefore unclear whether this is a predicting or determining …
Ikarashi et al.	2020	Inflammatory markers for predicting responses to nivolumab in patients with metastatic renal cell carcinoma.	32022331	None provided	Retrospective cohort	45	metastatic	Neutrophil to Lymphocyte Ratio (NLR), LMR, Platelet to Lymphocyte Ratio (PLR)	Predictive Prognostic	immunologic	Liquid Biopsy	nivolumab	immunotherapy	1. The NLR demonstrated an association with the ORR in patients with mRCC who received nivolumab treatment. 2. A significant increase in the NLR at 6 weeks after nivolumab therapy was identified as the most clinically significant factor. Early elevation of NLR served as a predictive factor for Progressive Disease based on imaging findings at 12 weeks. 3. Both PFS and OS curves exhibited a rapid d…	1. The number of patients was insufficient to draw a definitive conclusion. 2. The retrospective study design might have influenced the results. Further prospective studies with an adequate sample size are required to validate the present results 3. change in the NLR could not be evaluated before nivolumab initiation, but only after initiation. Hence, measurement of the NLR alone might be insuffi…
Incorvaia et al.	2020	Baseline plasma levels of soluble PD-1, PD-L1, and BTN3A1 predict response to nivolumab treatment in patients with metastatic renal cell carcinoma: a step toward a biomarker for therapeutic decisions.	33178494	Despite a proportion of renal cancer patients can experiment marked and durable responses to immune-checkpoint inhibitors, the treatment efficacy is widely variable and identifying the patient who will benefit from immunotherapy remains an issue. We performed a prospective study to investigate if soluble forms of the immune-checkpoints PD-1 (sPD-1), PD-L1 (sPD-L1), pan-BTN3As, BTN3A1, and BTN2A1,…	Prospective cohort	56	metastatic	sPD-1 plasma level, sPD-L1 plasma level, sBTN3A1 plasma level	Predictive	immunologic	Liquid Biopsy	nivolumab	immunotherapy	1. Elevated baseline levels of sPD-1 (>2.11 ng/ml), soluble Programmed Death-Ligand 1 (sPD-L1) (>0.66 ng/ml), and soluble Butyrophilin subfamily 3 member A1 (sBTN3A1) (>6.84 ng/ml) were associated with a longer PFS in response to nivolumab treatment. 2. High levels of sPD-1 and sBTN3A1 were also linked to the best overall response according to the RECIST and an objective response of more than 20%…	N/A
Ikeda et al.	2021	Prognostic impact of immune-related adverse events in metastatic renal cell carcinoma treated with nivolumab plus ipilimumab.	34172370	OBJECTIVES: Evidence regarding the prognostic impact of immune-related adverse events (irAEs) remains limited in patients with metastatic renal cell carcinoma (mRCC) treated with nivolumab plus ipilimumab as a first-line systemic therapy. Thus, we investigated the association between irAE development and oncological outcomes during nivolumab plus ipilimumab therapy. METHODS: We retrospectively ev…	Retrospective cohort	46	metastatic	Immune Related Adverse Events (irAE)	Prognostic	immunologic	Tumor Biopsy	ipilimumab + nivolumab	immunotherapy	1. The prognostic significance of irAEs remains unclear in patients with mRCC undergoing treatment with nivolumab plus ipilimumab. 2. In total, 72% of patients experienced irAEs during the cthese of treatment. 3. Patients who encountered irAEs, particularly severe irAEs, displayed an extended PFS. 4. Through a landmark analysis focusing on the initial fthe cycles of treatment, it was observed tha…	1. This study was retrospectively conducted with a small sample size, and thus, selection bias may have affected the results. 2. Owing to the retrospective nature of the study, not all irAEs might have been recognized (especially mild or transient irAEs), and these unrecorded irAEs could have affected the results of analysis. 3. The relatively short follow-up period made it difficult to interpret…
Wu et al.	2022	Role of Sam68 in Sunitinib induced renal cell carcinoma apoptosis.	35476809	Sunitinib is one of the first-line targeted drugs for metastatic renal cell carcinoma (RCC) with dual effects of antiangiogensis and proapoptosis. Sam68 (Src-associated in mitosis, 68 KDa), is found being involved in cell apoptosis. This article reveals that Sam68 impacts the sensitivity to sunitinib by mediating the apoptosis of RCC cells. Immunohistochemical staining indicated that the Sam68 ex…	retrospective cohort	47	metastatic	Sam68	Predictive	genomic	Tumor Biopsy	sunitinib	TKI, VEGFi		N/A
Santoni et al.	2018	Autophagic Gene Polymorphisms in Liquid Biopsies and Outcome of Patients with Metastatic Clear Cell Renal Cell Carcinoma	30275199	BACKGROUND/AIM: Autophagy has been shown to be involved in cancer development and response to cancer therapy. In this study, genotypes of autophagic genes were analyzed to assess their correlation with the risk of clear cell renal cell carcinoma (ccRCC) and the outcome of patients treated with pazopanib for metastatic ccRCC. MATERIALS AND METHODS: Single nucleotide polymorphisms (SNPs)were select…	Retrospective cohort	40	metastatic	autophagic gene SNPs	prognostic	genomic	Liquid Biopsy	pazopanib	TKI	1. Certain variations in autophagic genes have been found to be associated with the risk of developing ccRCC as well as influencing patient outcomes. 2. Specific polymorphisms, such as ATG4Ars7880351, ATG4C rs6670694, ATG4C rs6683832, and ATG5 rs490010, have been linked to the PFS of patients undergoing pazopanib treatment. 3. The presence of the ATG16L2 polymorphism rs10751215 is significantly c…	1. The study design is retrospective in nature, which is susceptible to bias in data selection and analysis 2. the The study had a small number of evaluated patients
Bellmunt et al.	2021	Pazopanib as Second-line Antiangiogenic Treatment in Metastatic Renal Cell Carcinoma After Tyrosine Kinase Inhibitor (TKI) Failure: A Phase 2 Trial Exploring Immune-related Biomarkers for Testing in the Post-immunotherapy/TKI Era.	31477526	Pazopanib is an oral angiogenesis tyrosine kinase inhibitor (TKI) recommended in metastatic renal cell carcinoma (mRCC) for treatment-naïve patients or those experiencing cytokine failure. We conducted a phase 2, open-label, single-arm study in ten Spanish centres among mRCC patients whose disease progressed on first-line TKI. Patients received pazopanib until disease progression, death, or unacc…	prospective cohort	27	metastatic	IL-10	predict	immunologic	Liquid Biopsy	Pazopanib	TKI	1. Responding patients exhibited a notable decrease in IL-10 levels compared to non-responders, indicating a significant reduction. 2. Elevated levels of IL-10 may be associated with the formation of an immunosuppressive tumor microenvironment, potentially hindering the effectiveness of antiangiogenic therapy.	1. TKI-TKI sequence is not currently relevant in mRCC since there are two drugs (nivolumab and cabozantinib) that increase OS; however, areas of the world with limited access to new drugs, pazopanib can be effective and safe.
Erdogan et al.	2021	Is early change in systemic inflammatory markers associated with treatment response in patients who received pazopanib?	34761635	PURPOSE: To demonstrate whether early changes in systemic inflammatory markers are related with pazopanib treatment response in soft tissue sarcoma and renal cell carcinoma. METHODS: Forty-one patients with metastatic clear cell renal carcinoma (mRCC) (n=22) and advanced stage soft tissue sarcoma (STS) (n=19) were assessed. Systemic inflammatory markers such as neutrophils, lymphocytes, c-reactiv…	Retrospective cohort	41	metastatic	C-Reactive Protein (CRP), Neutrophil to Lymphocyte Ratio (NLR)	predict	immunologic	Liquid Biopsy	pazopanib	TKI	1. A significant correlation was observed between the early reduction in serum CRP, neutrophil, and NLR levels within the first month of pazopanib treatment in RCC patients. This association was notably linked to disease control and suggested a predictive role for the initial radiological assessment. 2. Conversely, no significant relationship was found between the change in serum inflammatory mar…	1. The study design is retrospective in nature. 2. The study had a small n.umber of patients. 3. systemic inflammatory marker measurements were performed twice: at baseline and at first outpatient visit after new-onset of treatment 4. data about toxicity profile may be missing due to incomplete identification of adverse events. 5. no data on the change in quality of life scores in the baseline an…
Mytsyk et al.	2020	Systemic treatment of the metastatic renal cell carcinoma: usefulness of the apparent diffusion coefficient of diffusion-weighted MRI in prediction of early therapeutic response.	32026157	Accurate prediction of early treatment response to systemic therapy (ST) with tyrosine kinase inhibitors (TKI) in patients with metastatic renal cell carcinoma (mRCC) could help avoid ineffective and expensive treatment with serious side effects. Neither RECIST v.1.1 nor Choi criteria successfully discriminate between patients with mRCC who received ST having a short or long time to progression (…	retrospective cohort	32	metastatic	apparent diffusion coefficient	predict	radiologic	Tumor Biopsy	pazopanib	TKI	1. The apparent diffusion coefficient (ADC) derived from diffusion-weighted MRI (Magnetic Resonance Imaging) provides objective insight into the early tissue changes occurring in conventional RCC when subjected to systemic treatment with the tyrosine kinase inhibitor pazopanib. Unlike the size of the primary tumor, ADC serves as a reliable indicator of these early changes. 2. Consequently, it can…	1. There is only a small cohort of patients with mRCC. 2. There is application of only one TKI agent. 3. There is exclusively clear-cell histology of the renal tumor.
Verbiest et al.	2018	Molecular Subtypes of Clear Cell Renal Cell Carcinoma Are Associated With Outcome During Pazopanib Therapy in the Metastatic Setting.	29239846	BACKGROUND: We previously described 4 molecular subtypes of metastatic clear cell renal cell carcinoma (mccRCC), named ccrcc1-4 (Beuselinck et al, 2015). These have both prognostic and predictive value for patients treated with first-line sunitinib, with distinctive objective response rate (ORR), progression-free survival (PFS), and overall survival (OS). The ccrcc2 and ccrcc3 tumors have the bes…	Retrospective cohort	28	metastatic	Molecular Subtypes of mccRCC (1-4)	prognostic and predictive	genomic	Tumor Biopsy	Pazopanib	TKI	1. The ccRCC1-4 classification was found to be a more powerful predictor of outcome compared to the International Metastatic Renal Cell Carcinoma Database Consortium score, showing significant associations with PFS and OS. 2. Both the ccRCC1-4 classification and the International Metastatic Renal Cell Carcinoma Database Consortium score were independent factors affecting outcome on pazopanib as a…	1. The study was conducted with a small sample size. 2. The study design is retrospective.
García-del-Muro et al.	2022	Molecular Biomarkers of Prognosis in Advanced Renal Cell Carcinoma Patients Treated With Pazopanib Plus Interferon Alpha (INF-2A) in a Phase I/II Study by the Spanish Oncology Genitourinary Group	35428584	INTRODUCTION: The therapeutic repertoire available for advanced renal cell carcinoma (RCC), including tyrosine kinase inhibitors (TKIs) and immunotherapy, required for molecular biomarkers for response. PATIENTS AND METHODS: This was a phase I to II trial on the combination of pazopanib with interferon-alpha (INF-2A) as first-line treatment for advanced RCC. The primary endpoint was recommended p…	Phase I to II trial	53	unresectable or metastatic	TNF-α, endoglin, PD-L1	prognosis	immunologic	Liquid Biopsy	IFN-α + Pazopanib	combination (TKI + IFN)	1. The expression of TNF-α, endoglin, and PD-L1 demonstrates a correlation with the response observed following the initiation of treatment. 2. Alterations in the molecular profile indicate the significant involvement of vascular remodeling and inflammatory-mediated immune cell infiltration in achieving an optimal response to the combination therapy of pazopanib plus INF-2A. 3. The OS achieved wi…	1. The study had a limited number of patients and samples available for the molecular analysis. 2. There was a low number of pre-specified molecular biomarkers included in the study. The limited number of biomarkers analyzed may restrict the ability to comprehensively assess and identify prognostic signatures or predictive markers related to the response to TKI and immunotherapy.
Zheng et al.	2021	Comparison of Radiological Tumor Response Based on iRECIST and RECIST 1.1 in Metastatic Clear-Cell Renal Cell Carcinoma Patients Treated with Programmed Cell Death-1 Inhibitor Therapy.	33289356	OBJECTIVE: To evaluate the radiological tumor response patterns and compare the response assessments based on immune-based therapeutics Response Evaluation Criteria in Solid Tumors (iRECIST) and RECIST 1.1 in metastatic clear-cell renal cell carcinoma (mccRCC) patients treated with programmed cell death-1 (PD-1) inhibitors. MATERIALS AND METHODS: All mccRCC patients treated with PD-1 inhibitors a…	Retrospective cohort	30	metastatic	iRECIST, RECIST 1.1	predictive	radiologic	Tumor Biopsy	PD-1	immunotherapy	1. Notable distinctions in tumor response evaluations were observed between the two criteria, and these differences were statistically significant (p < 0.001). 2. The iRECIST criteria demonstrate greater efficacy in capturing immune-related atypical responses during immunotherapy, while the conventional RECIST 1.1 criteria may underestimate the advantages of PD-1 inhibitors.	1. Pseudoprogression is not rare in mccRCC patients during PD-1 inhibitor therapy, and it may last for more than the recommended maximum of 8 weeks, indicating a limitation of the current strategy for immune response monitoring. 2. The study had a small sample size. 3. nonhomogeneous CT monitoring intervals for assessing tumor response due to the The study design is retrospective. nature of the s…
Labadie et al.	2019	BMI, irAE, and gene expression signatures associate with resistance to immune-checkpoint inhibition and outcomes in renal cell carcinoma	N/A	Background Clinical variables may correlate with lack of response to treatment (primary resistance) or clinical benefit in patients with clear cell renal cell carcinoma (ccRCC) treated with anti-programmed death 1/ligand one antibodies. Methods In this multi-institutional collaboration, clinical characteristics of patients with primary resistance (defined as progression on initial computed tomogr…	Retrospective cohort	90	Primary and metastatic	Immune Related Adverse Event (irAE), body mass	predictive	physiologic	Tumor Biopsy	pembrolizumab, nivolumab, anti-PD-L1	immunotherapy	1. In patients experiencing clinical benefit, an enhanced PFS was significantly associated with an increased Body Mass Index (BMI) (p=0.007) and the occurrence of irAEs (p=0.02). Moreover, improved OS was significantly correlated with being overweight (BMI 25-30) (p=0.03), the absence of brain metastasis (p=0.005), and no history of immune-related adverse events. 2. Primary resistance was more li…	1. The study design is retrospective. 2. Selection Bias: Despite including all identified patients at each institution, there is a possibility of selection bias, which means that the study population may not represent the entire population of interest. Sample Size: The sample size used in the study could be larger, which could provide more statistical power and potentially uncover additional find…
Niinivirta et al.	2020	Tumor endothelial ELTD1 as a predictive marker for treatment of renal cancer patients with sunitinib.	32321460	BACKGROUND: Patients with metastatic renal cell cancer (mRCC) are commonly treated with the tyrosine kinase inhibitor sunitinib, which blocks signalling from vascular endothelial growth factor (VEGF) - and platelet-derived growth factor-receptors, inhibiting development of new blood vessels. There are currently no predictive markers available to select patients who will gain from this treatment. …	retrospective cohort	77	metastatic	ELTD1	predictive	genomic	Tumor Biopsy	sunitinib	TKI	1. The presence of elevated ELTD1 expression on tumor vessels shows promise as a potential indicator of a favorable response to sunitinib treatment. This association is supported by longer PFS and OS outcomes. 2. The findings align with the established role of ELTD1, further emphasizing its potential as a predictive marker for the efficacy of sunitinib. 3. However, in the group treated with soraf…	1. Potential heterogeneity between the primary tumors and metastases could not be assessed since there were no available metastatic tissues. 2. Although the current study is one of the largest predictive marker studies reported for RCC patients, a higher number would have been desirable to yield more reliable results.
Figlin et al.	2020	Results of the ADAPT Phase 3 Study of Rocapuldencel-T in Combination with Sunitinib as First-Line Therapy in Patients with Metastatic Renal Cell Carcinoma.	32034074	PURPOSE: Rocapuldencel-T is an autologous immunotherapy prepared from mature monocyte-derived dendritic cells (DC), coelectroporated with amplified tumor RNA plus CD40L RNA. This pivotal phase III trial was initiated to investigate the safety and efficacy of a combination therapy dosing regimen of Rocapuldencel-T plus sunitinib in patients with metastatic renal cell carcinoma (mRCC). PATIENTS AND…	Phase III trial	462	metastatic	IL-12	predictive	immunologic	Liquid Biopsy	Rocapuldencel-T	immunotherapy	1. The administration of Rocapuldencel-T in combination therapy did not lead to an improvement in OS for patients. However, it was observed that the induced immune response exhibited a correlation with OS. 2. Through the analysis, two potential biomarkers were identified for predicting survival in patients undergoing Dendritic Cell-based immunotherapy. These biomarkers include the production of I…	1. Expansion of second- and third-line therapies available to treating clinicians including other TKIs, mTOR inhibitors, and checkpoint inhibitors, which may have impacted the OS determination for SOC group. 2. Comparisons of OS are influenced by the ratio of intermediate- to poor-risk patients included in the analysis. 3. Strict adherence to sunitinib therapy only throughout the CARMENA trial ve…
Msaouel et al.	2022	A phase 1-2 trial of sitravatinib and nivolumab in clear cell renal cell carcinoma following progression on antiangiogenic therapy.	35442707	The accumulation of immune-suppressive myeloid cells is a critical determinant of resistance to anti-programmed death-1 (PD-1) therapy in advanced clear cell renal cell carcinoma (ccRCC). In preclinical models, the tyrosine kinase inhibitor sitravatinib enhanced responses to anti-PD-1 therapy by modulating immune-suppressive myeloid cells. We conducted a phase 1-2 trial to choose an optimal sitra…	Phase I-II trial	42	metastatic	Neutrophil to Lymphocyte Ratio (NLR)		immunologic	Liquid Biopsy	sitravatinib, nivolumab	Combination (immunotherapy + TKI)	1. When used in combination with nivolumab, sitravatinib demonstrated a higher ORR and longer PFS compared to historical studies involving nivolumab or TKI monotherapies. This was observed in immunotherapy-naïve patients with advanced ccRCC who had experienced disease progression on prior antiangiogenic therapies. 2. A starting dose of 120 mg for sitravatinib was found to strike the optimal balan…	1. This study is limited by being a single-center trial conducted before the approval of immunotherapy combinations as standard first-line treatments for ccRCC. 2. The study was restricted by the limited number of available tumor biopsy samples for analysis.
Gudkov et al.	2022	Gene Expression-Based Signature Can Predict Sorafenib Response in Kidney Cancer.	35359606	Sorafenib is a tyrosine kinase inhibitory drug with multiple molecular specificities that is approved for clinical use in second-line treatments of metastatic and advanced renal cell carcinomas (RCCs). However, only 10-40% of RCC patients respond on sorafenib-containing therapies, and personalization of its prescription may help in finding an adequate balance of clinical efficiency, cost-effectiv…	Prospective cohort	22	metastatic	gene signature including eight sorafenib target genes	prognostic	genomic	Tumor Biopsy	Sorafenib	TKI	1. A set of eight genes, known targets of sorafenib, formed a gene signature that effectively differentiated between patients who responded well to the drug and those who had a poor response. This gene signature aligned with the specific response characteristics associated with sorafenib. 2. The reliability of the gene signature was further confirmed through its validation on two independent grou…	N/A
Crona et al.	2019	Genetic Variants of VEGFA and FLT4 Are Determinants of Survival in Renal Cell Carcinoma Patients Treated with Sorafenib.	30385613	Molecular markers of sorafenib efficacy in patients with metastatic renal cell carcinoma (mRCC) are not available. The purpose of this study was to discover genetic markers of survival in patients with mRCC treated with sorafenib. Germline variants from 56 genes were genotyped in 295 patients with mRCC. Variant-overall survival (OS) associations were tested in multivariate regression models. Mech…	Phase III trial	295	metastatic	VEGFA rs1885657, ITGAV rs3816375, WWOX rs8047917, FLT4 rs307826 VEGFA rs3024987, FLT4 rs307826 VEGFA rs58159269	predictive	genomic	Liquid Biopsy	sorafenib	TKI	1. Genetic variations in VEGFA rs1885657, ITGAV rs3816375, and WWOX rs8047917 were found to be associated with shorter OS in patients treated with sorafenib. These genetic variations were specifically observed in the sorafenib treatment group. 2. Variations in the VEGFA and FLT4 genes were identified as genetic factors that impact survival in patients with mRCC undergoing sorafenib treatment. The…	1. The study did not establish whether the effect of rs307826 is predictive.
Martín-Aguilar et al.	2021	Sorafenib as a second-line treatment in metastatic renal cell carcinoma in Mexico: a prospective cohort study.	33402115	Background: Sequential inhibition of the vascular endothelial growth factor (VEGF) pathway with sorafenib could be useful for patients with metastatic renal cell carcinoma (RCC). Our aim was to determine the activity and tolerability of sorafenib as a second-line therapy in advanced RCC initially treated with a different VEGF-tyrosine kinase inhibitor (TKI). Methods: A prospective observational c…	prospective cohort	132	metastatic	VEGF	prognositic	genomic	Liquid Biopsy	sorafenib	TKI	1. In a study of Mexican patients with metastatic RCC, sequential treatment with sorafenib as a second-line TKI showed positive outcomes: nearly 9 months median PFS and over 40 months median survival after sorafenib introduction. 2. Sorafenib demonstrated similar PFS to other second-line therapies in clinical trials for advanced RCC, except for lenvatinib/everolimus which had longer PFS but highe…	1. The study's observational nature introduces potential bias, limiting its findings. 2. Absence of a comparative treatment group hampers assessing sorafenib's true effectiveness. 3. The study includes subjects from a single center, reducing generalizability. 4. Unknown if no treatment could be comparable to sorafenib as a second-line option. 5. Lack of a comparison group prevents determining sor…
Cetin et al.	2021	Ezrin is a prognostic biomarker in patients with clear cell metastatic renal cell carcinoma receiving sunitinib.	34121685	OBJECTIVE: Sunitinib is a novel oral multitargeted tyrosine kinase inhibitor with antitumor and antiangiogenic activities. This study evaluates ezrin expression in sunitinib-treated metastatic clear cell renal cell carcinoma (ccRCC) patients and elucidates its role as a possible marker for survival. MATERIALS AND METHODS: The expression of ezrin was measured by immunohistochemistry in 80 patients…	retrospective cohort	80	metastatic	Ezrin	prognostic	genomic	Tumor Biopsy	sunitinib	TKI	1. The study revealed that liver metastasis and overexpression of ezrin were identified as important factors that significantly affect OS outcomes. 2. Within the group of patients who experienced disease progression, those with higher levels of ezrin expression during the initial 3-month period had a higher incidence of overexpression compared to those who progressed after the first 3 months. 3. …	1. The study design is retrospective. 2. The sample size is limited partially due to rigorous inclusion criteria such as homogeneous histology ccRCC and sunitinib as the first-line treatment.
Kovacova, et al.	2019	MiR-376b-3p Is Associated With Long-term Response to Sunitinib in Metastatic Renal Cell Carcinoma Patients.	31467229	BACKGROUND/AIM: Sunitinib is a tyrosine kinase inhibitor routinely used as first-line therapy in metastatic renal cell carcinoma (mRCC). Emerging evidence suggests that microRNAs (miRNAs) could be suitable biomarkers with predictive potential in mRCC. The aim of this study was to identify miRNA-based predictive biomarkers of therapy response to avoid unnecessary therapy to non-responding patients…	retrospective cohort	47	metastatic	miR-376b-3p	predictive	genomic	Tumor Biopsy	sunitinib	TKI	1. In metastatic renal cell carcinoma, miR-376b-3p exhibited distinct expression patterns in tumors of patients with primary resistance as opposed to those with long-term response. 2. The differential expression of miR-376b-3p emerged as a predictive biomarker correlated with PFS in patients with metastatic renal cell carcinoma who underwent sunitinib treatment. These findings emphasize the poten…	1. The quality of formalin-fixed paraffin-embedded (FFPE) tissue specimens used in the study could potentially impact the precision of miRNA quantification by quantitative reverse transcription-polymerase chain reaction (qRT-PCR). Additionally, low RNA integrity may result in the omission of other miRNA biomarkers identified by microarrays, limiting the comprehensiveness of the analysis. 2. The a…
Kammerer-Jacquet et al.	2017	Hilar fat infiltration: A new prognostic factor in metastatic clear cell renal cell carcinoma with first-line sunitinib treatment.	28619630	INTRODUCTION: The selection of patients with metastatic clear cell renal cell carcinoma (ccRCC) who may benefit from targeted tyrosine kinase inhibitors has been a challenge, even more so now with the advent of new therapies. Hilar fat infiltration (HFI) is a validated prognostic factor in nonmetastatic ccRCC (TNM 2009 staging system) but has never been studied in metastatic patients. We aimed to…	retrospective cohort	90	metastatic	Hilar fat infiltration	prognostic	Other	Tumor Biopsy	sunitinib	TKI	1. Hilar fat infiltration (HFI) in metastatic ccRCC was associated with aggressive tumors and worse outcomes. 2. HFI was linked to poor prognostic factors such as high-grade tumors, sarcomatoid component, tumor necrosis, microvascular invasion, higher tumor stage, and local node extension. 3. Local node extension and perirenal fat infiltration remained independently associated with HFI in metasta…	N/A
Kammerer-Jacquet SF, et al.	2019	Metastatic Clear-cell Renal Cell Carcinoma With a Long-term Response to Sunitinib: A Distinct Phenotype Independently Associated With Low PD-L1 Expression.	30837208	BACKGROUND: Long-term responders (LTRs) are defined by at least 18 months of response to sunitinib in metastatic clear-cell renal cell carcinoma (ccRCC). Well-described by clinical studies, the phenotype of these tumors has never been explored. PATIENTS AND METHODS: In a retrospective and multicenter study, 90 ccRCCs of patients with metastatic disease were analyzed. Immunohistochemistry (carboni…	retrospective cohort	90	metastatic	PD-L1	predictive	immunologic	Tumor Biopsy	sunitinib	TKI	1. In metastatic ccRCC, a long-term response (LTR) to sunitinib is characterized by a sustained response lasting for at least 18 months. 2. Despite previous clinical studies focusing on these tumors, their specific characteristics have not been previously explored. 3. Primary tumors of LTR patients exhibited low expression of PD-L1, suggesting a potential correlation with the prolonged treatment …	1. The selection of 18 months was a cutoff to define LTRs, but this was reproducible with previous studies 2. The small sample size impaired multivariate analysis.
Ishihara H, et al.	2018	Effect of Changes in Skeletal Muscle Mass on Oncological Outcomes During First-Line Sunitinib Therapy for Metastatic Renal Cell Carcinoma.	30328067	BACKGROUND: Sarcopenia is a state of degenerative skeletal muscle wasting induced by cancer cachexia. OBJECTIVE: To evaluate the prognostic impact of changes in skeletal muscle mass (SMM) during first-line sunitinib therapy on oncological outcomes in metastatic renal cell carcinoma (mRCC). PATIENTS AND METHODS: Sixty-nine patients were evaluated retrospectively. The skeletal muscle index (SMI) wa…	retrospective cohort	69	metastatic	body mass	prognostic	physiologic	Tumor Biopsy	Sunitinib	TKI	1. A majority of patients receiving first-line sunitinib therapy for mRCC experienced a reduction in skeletal muscle mass (SMM), affecting over half of the cases. 2. The decline in SMM was found to be significantly associated with both PFS and OS, highlighting its prognostic value for both sarcopenic and non-sarcopenic patients prior to treatment initiation. 3. The prognostic significance of decr…	1. The study design is retrospective. 2. The criteria used to define SMI and sarcopenia were established in Western population studies, and it is unclear if they accurately reflect the sarcopenic condition in Japanese patients. 3. The majority of patients received an alternative 2-weeks-on/1-week-off treatment schedule, which may have impacted the results, but the influence of this schedule on su…
Wang B et al.	2019	Prognostic significance of the dynamic changes of systemic inflammatory response in metastatic renal cell carcinoma.	29570259	PURPOSE: To elucidate the prognostic value of systemic inflammatory response in patients with metastatic renal cell carcinoma (mRCC) who are treated with sunitinib, we evaluated the prognostic role of C-reactive protein (CRP) kinetics. This study also compared prognostic models containing CRP kinetics and neutrophil-to-lymphocyte ratio (NLR) kinetics. MATERIALS AND METHODS: A consecutive cohort o…	retrospective cohort	94	metastatic	C-Reactive Protein (CRP)	prognostic	immunologic	Liquid Biopsy	sunitinib	TKI	1. This study represents the inaugural comparison of a prognostic model integrating the dynamics of two significant inflammatory biomarkers. 2. The current study provides additional confirmation of the prognostic significance associated with the kinetics of CRP. 3. the study introduces novel evidence indicating that the kinetics of CRP may hold greater potential in the stratification of patients …	1. These results, obtained through an unplanned analysis, require validation in prospective studies. 2. Inflammatory markers like CRP and NLR may be influenced by confounding factors (e.g., allergy, infection, metabolic syndrome, and non-steroidal anti-inflammatory drug usage) for which information is currently lacking within this specific subset. 3. The selected cut-offs for NLR and CRP were bas…
Kovacova, et al.	2018	Candidate MicroRNA Biomarkers of Therapeutic Response to Sunitinib in Metastatic Renal Cell Carcinoma: A Validation Study in Patients with Extremely Good and Poor Response.	29715124	BACKGROUND/AIM: Targeted therapy with the tyrosine kinase inhibitor sunitinib is used in the first line of metastatic renal cell carcinoma (mRCC) treatment. The aim of the present study was independent validation of microRNAs (miRNAs) identified in previous studies as biomarkers predicting response to sunitinib therapy. MATERIALS AND METHODS: Based on a literature search, 10 miRNAs were chosen fr…	retrospective cohort	56	metasatic	miR-942, miR-133	predictive	genomic	Tumor Biopsy	sunitinib	TKI	1. Differential expression levels of miR-942 and miR-133 were observed between tumors of patients who exhibited a treatment response and those who did not. 2. While the predictive value of other tested miRNAs could not be definitively established, miR-221 and miR-425 displayed a tendency towards a positive association with therapeutic response. 3. By integrating the expression patterns of miR-942…	N/A
Pilskog et al.	2018	Tumour cell expression of interleukin 6 receptor α is associated with response rates in patients treated with sunitinib for metastatic clear cell renal cell carcinoma.	29665322	Clear cell renal cell carcinoma (ccRCC) is the most common type of renal cell carcinoma, and anti-angiogenic treatment is currently first line therapy for metastatic ccRCC (mccRCC). Response rates and duration of response show considerable variation, and adverse events have a major influence on patient quality of life. The need for predictive biomarkers to select responders to receptor tyrosine k…	Prospective cohort	46	metastatic	low IL-6Rα, low IL-6	predictive	immunologic		sunitinib	TKI	1. The presence of a low tumor cell expression of IL6Rα demonstrated a favorable response to sunitinib treatment. 2. However, this association did not extend to affect PFS or OS outcomes. 3. Conversely, lower expression levels of IL6 were associated with improved PFS, while higher expression levels of IL6 were correlated with the presence of other molecules linked to tumor aggressiveness. 4. The …	1. The study lacks a control group, limiting its ability to detect small differences in response rates between groups based on the investigated biomarkers. 2. The number of patients included in the study is low, reducing its statistical power, and validation in a larger independent cohort is necessary to confirm the findings. 3. The reproducibility of the protein expression quantification method …
Vanmechelen M et al.	2019	Fibroblast Growth Factor Receptor-2 Polymorphism rs2981582 is Correlated With Progression-free Survival and Overall Survival in Patients With Metastatic Clear-cell Renal Cell Carcinoma Treated With Sunitinib.	30527746	BACKGROUND: There are no validated markers that predict response or resistance in patients with metastatic clear-cell renal cell carcinoma (mccRCC) treated with vascular endothelial growth factor receptor tyrosine kinase inhibitors such as sunitinib and pazopanib. Recently, single nucleotide polymorphism (SNP) rs2981582 in Fibroblast Growth Factor Receptor 2 (FGFR2) was found to be associated wit…	retrospective cohort	154	metastatic	Fibroblast Growth Factor Receptor-2 Polymorphism rs2981582	prognostic or predictive	genomic	Tumor Biopsy	Sunitinib	TKI	1. In the study, patients with the TT genotype of the rs2981582 polymorphism exhibited poorer progression-free survival (mPFS) and overall survival (mOS) rates. Additionally, they experienced less tumor shrinkage when undergoing sunitinib treatment compared to those with the CT/CC genotype. 2. On multivariate analysis, the rs2981582 polymorphism remained an independent predictor of mPFS and mOS. …	1. The study design is retrospective. 2. Patients were mainly Caucasian: the relevance of these polymorphisms needs to be assessed in other ethnic groups because of possible genetic heterogeneity. 3. These findings cannot be used for patient selection for treatment with VEGFR-TKIs. However, these results provide further evidence that FGFR2 is involved in resistance to VEGFR-TKIs in patients with …
Liu X et al.	2018	A Genetic Polymorphism in CTLA-4 Is Associated with Overall Survival in Sunitinib-Treated Patients with Clear Cell Metastatic Renal Cell Carcinoma.	29490989	Purpose: The survival of patients with clear cell metastatic renal cell carcinoma (cc-mRCC) has improved substantially since the introduction of tyrosine kinase inhibitors (TKI). With the fact that TKIs interact with immune responses, we investigated whether polymorphisms of genes involved in immune checkpoints are related to the clinical outcome of cc-mRCC patients treated with sunitinib as firs…	retrospective cohort	discovery cohort of 550 independent validation cohort of 138	metastatic	G-allele of rs231775 in the CTLA-4 gene	prognositic	genomic	Tumor Biopsy	Sunitinib	TKI	1. The study revealed that patients carrying the GG genotype exhibited enhanced OS in comparison to those with the GA or AA genotype. 2. Examination of the TCGA-KIRC dataset demonstrated that patients with ccRCC who had lower CTLA-4 mRNA expression experienced longer OS, irrespective of tumor stage. 3. The G-allele of CTLA-4 rs231775, which is correlated with reduced CTLA-4 mRNA expression, is as…	N/A
Beuselinck B et al.	2018	Pro-angiogenic gene expression is associated with better outcome on sunitinib in metastatic clear-cell renal cell carcinoma.	29095068	Objectives: Clear-cell renal cell carcinomas (ccRCC) are characterized by hyper-vascularization and can respond to vascular endothelial growth factor receptor (VEGFR) inhibitors such as sunitinib. We aimed to study the predictive value of the expression of genes in the hypoxia induced factor (HIF) - vascular endothelial growth factor (VEGF) - VEGFR-pro-angiogenic pathway in metastatic ccRCC (m-cc…	retrospective cohort	104	metastatic	HIF2A, VEGFA, VEGFR1, VEGFR2, VEGFR3	predictive	genomic	Tumor Biopsy	sunitinib	TKI	1. Enhanced levels of HIF1A, HIF2A, PDGFRB, VEGFC, VEGFR1, and VEGFR2 expression within the tumor were linked to favorable outcomes in patients undergoing sunitinib treatment. 2. Among these markers, VEGFR2 expression exhibited the most significant correlation with PFS, OS, early disease progression, and partial response rate. 3. However, due to the absence of a placebo control group, it remains …	1. The study identified differences in gene expression and their correlation with outcomes in different subgroups but did not investigate the association with microvascular density in tumors. 2. The lack of testing for microvascular density limits the understanding of its relationship with the expression of genes involved in the HIF-VEGFA-VEGFR pathway.
Maroto P et al.	2017	HIF pathway and c-Myc as biomarkers for response to sunitinib in metastatic clear-cell renal cell carcinoma.	29033582	BACKGROUND: Clear-cell renal cell carcinoma (ccRCC) is a heterogeneous disease with a different clinical behavior and response to targeted therapies. Differences in hypoxia-inducible factor (HIF) expression have been used to classify von Hippel-Lindau gene (VHL)-deficient ccRCC tumors. c-Myc may be driving proliferation in HIF-2α-expressing tumors in a growth factor-independent manner. OBJECTIVE:…	Prospective cohort	81	metastatic	HIF pathway, c-Myc	predictive	genomic	Tumor Biopsy	sunitinib	TKI	1. Tumors exhibiting positive immunostaining for both c-Myc and HIF-2α demonstrated a significantly lower rate of PFS. 2. Although patients with tumors showing positive immunostaining for c-Myc displayed a trend towards worse clinical outcomes, the association did not reach statistical significance. 3. Approximately 29% of the samples exhibited positive immunostaining for HIF-1α or HIF-2α; howeve…	1. The proportion of tissue tumor samples with positive expression of the analyzed biomarkers was lower compared to previous studies that used different antibodies. 2. The quality of tissue sections used for immunohistochemistry (IHC) analysis and the lack of established consensus criteria for quantification are limitations to consider. 3. The sample size was small, especially for the subset of H…
Zucca LE et al.	2018	Expression of tyrosine kinase receptor AXL is associated with worse outcome of metastatic renal cell carcinomas treated with sunitinib.	28986088	BACKGROUND: Renal cell carcinoma (RCC) represents 2%-3% of all cancers of the Western countries. Currently, sunitinib, a receptor tyrosine kinase inhibitor, particularly of PDGF and VEGF receptors, is the first-line therapy for metastatic RCC (mRCC), with significant improvement in clinical outcome. However, there is a lack of predictive biomarkers of sunitinib response. Recently, others and our …	retrospective cohort	64	metastatic	low AXL	predictive	genomic	Tumor Biopsy	sunitinib	TKI	1. A total of 47% of cases showed AXL positivity, with higher expression observed in non-clear cell carcinomas (61%) compared to clear cell carcinomas (43%). 2. In patients with clear cell carcinomas, AXL expression was associated with a poor prognosis, as evidenced by a median OS of 13 months, whereas patients with negative AXL had a median OS of 43 months. Other factors such as absence of nephr…	1. The limited sample size (n = 51) in the CCC setting restricts the generalizability of the results. 2. The significance of survival differences based on AXL staining in CCC is not directly related to the main focus of the study. 3. The inability to define risk criteria for all patients based on established criteria by Motzer et al. and Heng et al. due to insufficient clinical data. 4. Further s…
Dufies M et al.	2017	CXCL7 is a predictive marker of sunitinib efficacy in clear cell renal cell carcinomas.	28850564	BACKGROUND: Sunitinib is one of the first-line standard treatments for metastatic clear cell renal cell carcinoma (ccRCC) with a median time to progression shorter than 1 year. The objective is to discover predictive markers of response to adapt the treatment at diagnosis. METHODS: Prospective phase 2 multi-centre trials were conducted in ccRCC patients initiating sunitinib (54 patients) or bevac…	retrospective cohort	sunitinib (54 patients) or bevacizumab (45 patients)	metastatic	CXCL7	predictive	genomic	Liquid Biopsy	sunitinib, bevacizumab	TKI	1. A cut-off value of 250 ng/ml for plasma levels of CXCL7 was established to determine PFS. 2. Patients with baseline CXCL7 levels exceeding the established cut-off demonstrated a significantly longer PFS, indicating a favorable outcome (hazard ratio 0.323, 95% confidence interval 0.147-0.707, P=0.001). 3. The validity of these findings was confirmed in a separate retrospective cohort, although …	N/A
Motzer RJ et al.	2017	Germline Genetic Biomarkers of Sunitinib Efficacy in Advanced Renal Cell Carcinoma: Results From the RENAL EFFECT Trial.	28330808	BACKGROUND: Sunitinib, the vascular endothelial growth factor pathway inhibitor, is an established standard-of-care for advanced renal cell carcinoma (RCC). This study aimed to assess correlations between candidate germline single nucleotide polymorphisms (SNPs) and sunitinib efficacy in patients from the RENAL EFFECT trial (NCT00267748), a randomized phase II study in patients with metastatic RC…	retospective cohort	202	metastatic	CLLU1, IL2RA, CXCL8	predictive	genomic	Liquid Biopsy Tumor Biopsy	sunitinib	TKI	1. The A/A genotype of CXCL8 rs1126647 was linked to enhanced OS compared to A/T and T/T genotypes, while the C/C genotype of SH3GL2 rs10963287 demonstrated improved OS compared to C/T and T/T genotypes. 2. In the continuous daily dosing arm, the A/A genotype of CLLU1 rs525810 was associated with improved PFS in comparison to A/G and G/G genotypes. 3. The T/G genotype of IL2RA rs7893467 was linke…	1. The identified SNPs need validation in other retrospective cohorts to confirm their significance. 2. The study did not control for differences in treatment response rates between genotyped and nongenotyped patients, which may limit generalizability to the overall population. 3. The absence of a placebo arm in the trial prevents determination of whether the identified SNPs are predictive or onl…
Dufies M et al.	2018	Soluble CD146 is a predictive marker of pejorative evolution and of sunitinib efficacy in clear cell renal cell carcinoma.	29721091	The objective of the study was to use CD146 mRNA to predict the evolution of patients with non-metastatic clear cell renal cell carcinoma (M0 ccRCC) towards metastatic disease, and to use soluble CD146 (sCD146) to anticipate relapses on reference treatments by sunitinib or bevacizumab in patients with metastatic ccRCC (M1). Methods: A retrospective cohort of M0 patients was used to determine the …	Retospective cohort	Sunitinib 36 Benacizumab 34 Validation (sunitinib) 13	metastatic	low tumor levels of CD146	predictive	immunologic	Liquid Biopsy	sunitinib, bevacizumab	TKI	1. the study identifies soluble CD146 (sCD146) as a predictive marker associated with unfavorable outcomes in non-metastatic ccRCC patients and as a potential indicator of response to sunitinib in metastatic ccRCC. 2. A significant increase (>120%) in sCD146 levels following sunitinib treatment indicates a high risk of relapse. 3. These findings should be validated in a larger patient cohort, and…	N/A
Montemagno C et al.	2020	Soluble forms of PD-L1 and PD-1 as prognostic and predictive markers of sunitinib efficacy in patients with metastatic clear cell renal cell carcinoma.	33299657	Metastatic clear cell renal cell carcinoma (mccRCC) benefits from several treatment options in the first-line setting with VEGFR inhibitors and/or immunotherapy including anti-PD-L1 or anti-PD1 agents. Identification of predictive biomarkers is highly needed to optimize patient care. Circulating markers could reflect the biology of metastatic disease. Therefore, we evaluated soluble forms of PD-L…	Prospective Cohort	95	metastatic	PD-L1, PD-1	predictive prognostic	immunologic	Liquid Biopsy	sunitinib, bevacizumab	TKI	1. The levels of soluble programmed cell death protein 1 (sPD-1) or soluble programmed death-ligand 1 (sPD-L1) were not found to be correlated with PFS in the bevacizumab group, but they emerged as independent predictors of shorter PFS in the sunitinib group. 2. Within the sunitinib group, patients with high levels of sPD-L1 experienced a shorter PFS compared to those with low levels (11.3 months…	N/A
Büttner F et al.	2018	Clinical utility of the S3-score for molecular prediction of outcome in non-metastatic and metastatic clear cell renal cell carcinoma.	29973214	BACKGROUND: Stratification of cancer patients to identify those with worse prognosis is increasingly important. Through in silico analyses, we recently developed a gene expression-based prognostic score (S3-score) for clear cell renal cell carcinoma (ccRCC), using the cell type-specific expression of 97 genes within the human nephron. Herein, we verified the score using whole-transcriptome data o…	Retrospective cohort	108	metastatic	S3-score	prognostic	genomic	Tumor Biopsy	sunitinib	TKI	1. Both the S397-score and the qRT-PCR-based S315-score demonstrated associations with cancer-specific survival (CSS) and PFS in patients with renal cell carcinoma (ccRCC). 2. In the study, the S397-score showed significant correlations with CSS in 52 ccRCC patients and PFS in patients treated with sunitinib. On the other hand, the S315-score was associated with CSS in a larger cohort of 108 pati…	N/A
Pilskog et al.	2019	Elevated plasma interleukin 6 predicts poor response in patients treated with sunitinib for metastatic clear cell renal cell carcinoma.	30913495	Introduction Clear cell renal cell carcinoma (ccRCC) is the most common type among renal cell carcinomas, and anti-angiogenic treatment is currently first line therapy in metastatic ccRCC (mccRCC). Response rates and duration of response show considerable variation, and adverse events have major influence on patient's quality of life. The need for predictive biomarkers to select those patients mo…	phase II study	46	metastatic	IL-6	predicitive	immunologic	Liquid Biopsy	sunitinib	TKI	1. Sunitinib is commonly employed as a first-line treatment for metastatic renal cell carcinoma; however, currently, there are no established predictive markers for its effectiveness. 2. Nevertheless, the study highlights a potential breakthrough, indicating that lower levels of interleukin 6 (IL6) in plasma could potentially function as a predictive marker for sunitinib treatment response. This …	1. The study does not include a control group, which limits its ability to compare response rates between different groups based on the biomarkers studied. 2. The sample size of patients included in the study is small, which reduces its statistical power to detect subtle differences in response rates. 3. To confirm the findings, it is necessary to validate the results in a larger and independent …
Shi H et al.	2022	Prognostic value of the ratio of maximum to minimum diameter of primary tumor in metastatic clear cell renal cell carcinoma.	35787269	BACKGROUND: Several models and markers were developed and found to predict outcome of advanced renal cell carcinoma. This study aimed to evaluate the prognostic value of the ratio of maximum to minimum tumor diameter (ROD) in metastatic clear cell renal cell carcinoma (mccRCC). METHODS: Patients with mccRCC (n = 213) treated with sunitinib from January 2008 to December 2018 were identified. Cutof…	retrospective cohort	213	metastatic	tumor diameter	prognostic	Other	Tumor Biopsy	sunitinib	TKI	1. The primary focus of the study was to investigate a novel feature known as ROD (relative tumor density) in primary tumors. Through rigorous analysis, an optimal cutoff value of 1.34 was determined. Notably, a higher ROD value was found to be closely associated with a higher proportion of cases exhibiting metastatic renal cell carcinoma. This intriguing correlation suggests a potential link bet…	1.The study design is retrospective. 2. Prospective studies are needed to confirm the findings and address any limitations of the retrospective design. 3. Further research is warranted to investigate the molecular mechanism underlying the association between poor outcome and irregularity of the primary tumor. 4. Overall, these limitations should be considered when interpreting the results of the …
Wierzbicki PM et al.	2019	Prognostic significance of VHL, HIF1A, HIF2A, VEGFA and p53 expression in patients with clear‚Äëcell renal cell carcinoma treated with sunitinib as first‚Äëline treatment.	31268155	Clear cell renal cell carcinoma (ccRCC) is the most common subtype of renal cell cancer, characterized by the highest mortality rate among other RCC subtypes due to the occurrence of metastasis and drug resistance following surgery. The Von Hippel‚ÄëLindau tumor suppressor (VHL)‚Äëhypoxia‚Äëinducible factor 1 subunit α (HIF1A)/hypoxia‚Äëinducible factor 2α (HIF2A)‚Äëvascular endothelial growth fa…	Prospective cohort	36	primary	high intratumoral HIF2A VEGFA	prognostic	genomic	Tumor Biopsy		TKI	1. The study revealed a compelling association between elevated levels of HIF2A and VEGFA mRNA and protein expression with adverse outcomes in patients. These outcomes included shorter OS, PFS, as well as the presence of unfavorable risk factors linked to cancer recurrence and mortality. 2. Notably, patients with heightened levels of HIF2A and VEGFA protein demonstrated resistance to sunitinib, a…	N/A
Mauge L et al.	2018	Sunitinib Prior to Planned Nephrectomy in Metastatic Renal Cell Carcinoma: Angiogenesis Biomarkers Predict Clinical Outcome in the Prospective Phase II PREINSUT Trial.	30061359	Purpose: The PREINSUT study characterized factors predictive of response to sunitinib given before planned nephrectomy in patients with metastatic renal cell carcinoma (mRCC).Patients and Methods: This French multicenter, prospective, open-label, phase II trial (NCT00930345) included treatment-naïve patients with clear-cell mRCC. Patients received two cycles of sunitinib before nephrectomy. The p…	Prospective Phase II study	32	metastatic	endothelial progenitor cells, (VEGF)-A, SDF-1, sVEGFR2, sVEGFR1, PDGF-BB	prognostic and predictive	immunologic	Liquid Biopsy	sunitinib	TKI	1. Responding patients demonstrated significantly extended overall survival compared to non-responding patients, highlighting the positive impact of treatment response on patient outcomes. 2. Among the patients assessed, approximately one-third experienced a notable reduction of ≥10% in tumor size, indicating a favorable response to treatment. 3. Several baseline biomarkers were found to be assoc…	1. The inability to perform multivariate analysis due to the small sample size is an important study limitation.
Hakimi AA et al.	2019	Transcriptomic Profiling of the Tumor Microenvironment Reveals Distinct Subgroups of Clear Cell Renal Cell Cancer: Data from a Randomized Phase III Trial.	30622105	Metastasis remains the main reason for renal cell carcinoma (RCC)-associated mortality. Tyrosine kinase inhibitors (TKI) impart clinical benefit for most patients with RCC, but the determinants of response are poorly understood. We report an integrated genomic and transcriptomic analysis of patients with metastatic clear cell RCC (ccRCC) treated with TKI therapy and identify predictors of respons…	Phase III trial - COMPARZ	409	metastatic	angiogenic immune profiles	prognostic	immunologic	Tumor Biopsy	sunitinib, pazopanib	TKI	1. RNA-based analyses identified fthe molecular subgroups associated with response and survival in RCC patients receiving TKI therapy.	1. The Beuselinck and MSKCC validation cohorts were small, but despite their limited size, they still provided initial signals consistent with the main findings of the study. 2. Flow cytometry studies can only be conducted prospectively, limiting their retrospective application. 3. The findings are based on the detailed characterization of a single region of the primary tumor, while clear intratu…
Aktepe OH et al.	2021	The Predictive Value of Red Blood Cell Distribution Width for Survival Outcomes of Metastatic Renal Cell Carcinoma Patients Treated with Targeted Therapy.	33491495	BACKGROUND: We aimed to investigate the prognostic value of red cell distribution width (RDW) in metastatic renal cell carcinoma (mRCC) patients treated with targeted therapy, including sunitinib and pazopanib. METHODS: A total of 104 mRCC patients were included. The Kaplan-Meier method was used to estimate overall survival (OS) and progression-free survival (PFS), and the long-rank test was used…	retrospective cohort	58	metastatic	high RDW level	prognostic	Other	Liquid Biopsy	sunitinib, pazopanib	TKI	1. Across all cohorts, the median PFS and OS were observed to be 11.8 months and 25.9 months, respectively. 2. An analysis using receiver operating characteristic determined that an RDW (red cell distribution width) level of 15.4 or higher served as the optimal cutoff value for predicting OS. This cutoff exhibited a sensitivity of 73.53% and a specificity of 61.11%. 3. After adjusting for other c…	1. The study had a retrospective design and a relatively small population size. 2. Serum levels of iron, vitamin B12, and folate, which can affect RDW values, were not analyzed due to incomplete data. 3. However, the study's strength lies in analyzing the significance of RDW on the survival of mRCC patients treated with targeted therapy for the first time. 4. If future prospective trials confirm …
Aktepe OH et al.	2021	Impact of albumin to globulin ratio on survival outcomes of patients with metastatic renal cell carcinoma	33819441	OBJECTIVE: The albumin to globulin ratio (AGR) has been demonstrated to be associated with survival outcomes in various tumor types. However, the prognostic value of AGR in patients with metastatic renal carcinoma (mRCC) remains unclear. Therefore, this study aimed to investigate the impact of AGR values in predicting overall survival (OS) of patients with mRCC treated with targeted therapy. MATE…	retrospective cohort	163	metastatic	albumin to globulin ratio	prognostic	physiologic	Liquid Biopsy	sunitinib, pazopanib	TKI	1. Using an albumin-to-globulin ratio (AGR), the study determined the optimal cut-off value for predicting OS to be 1.11. This cut-off exhibited a sensitivity of 37.25% and a specificity of 85.25%. The area under the curve was calculated to be 0.62 with a 95% confidence interval of 0.54-0.69, and the corresponding p-value was 0.005. 2. Patients with an AGR greater than 1.11 demonstrated significa…	1. This study was retrospective and conducted at a single institution. 2. The study did not include the evaluation of certain markers like pro-inflammatory cytokines, immunoglobulins, complement proteins, and CRP, which are not routinely measured in clinical practice, limiting the comprehensive analysis of their association with AGR and survival outcomes. 3. The study population predominantly con…
Oudard S et al.	2021	Decrease of Pro-Angiogenic Monocytes Predicts Clinical Response to Anti-Angiogenic Treatment in Patients with Metastatic Renal Cell Carcinoma	35011579	The modulation of subpopulations of pro-angiogenic monocytes (VEGFR-1(+)CD14 and Tie2(+)CD14) was analyzed in an ancillary study from the prospective PazopanIb versus Sunitinib patient preferenCE Study (PISCES) (NCT01064310), where metastatic renal cell carcinoma (mRCC) patients were treated with two anti-angiogenic drugs, either sunitinib or pazopanib. Blood samples from 86 patients were collect…	Phase III trial	86	metastatic	pro-angiogenic monocytes	predictive	immunologic	Liquid Biopsy	sunitinib pazopanib	TKI	1. In the study, patients who experienced a reduction of more than 20% in VEGFR-1+CD14 cells at T3 demonstrated longer median PFS and OS compared to those who did not experience a reduction. 2. The reduction group exhibited a median PFS of 24 months and a median OS of 37 months, whereas the non-reduction group had a significantly shorter median PFS of 9 months (p = 0.032) and a median OS of 16 mo…	1. The work is limited by the fact that anti-angiogenic therapies are currently recommended as optional first-line treatment only for patients with a favorable prognosis. 2. To assess the predictive value of these populations, it is important to study their response when combining immunotherapy and anti-angiogenic therapy, which is the standard of care for mRCC. 3. Initial findings suggest that h…
Yildiz I et al.	2018	Prognostic factors for survival in metastatic renal cell carcinoma patients with brain metastases receiving targeted therapy.	28731496	BACKGROUND: The primary objective of our study was to examine the clinical outcomes and prognosis of patients with metastatic renal cell carcinoma (mRCC) with brain metastases (BMs) receiving targeted therapy. PATIENTS AND METHODS: Fifty-eight patients from 16 oncology centers for whom complete clinical data were available were retrospectively reviewed. RESULTS: The median age was 57 years (range…	retrospective cohort	57	metastatic	time to BM's, #of BM's (bad)		Other		sunitinib, pazopanib	TKI		N/A
Cai W et al.	2020	Expression of PBRM1 as a prognostic predictor in metastatic renal cell carcinoma patients treated with tyrosine kinase inhibitor.	31720994	OBJECTIVE: PBRM1, located on 3p21, functions as a tumor suppressor and somatic mutation of PBRM1 is frequent in clear cell renal cell carcinoma (ccRCC). This study aims to determine the influence of PBRM1 expression on the prognosis of patients with mRCC receiving tyrosine kinase inhibitor (TKI) treatment. METHODS: We identified 116 mRCC patients who were administered sunitinib or sorafenib as fi…	retrospective cohort	116	metastatic	PBRM1	prognostic	genomic	Tumor Biopsy	sunitinib, sorafenib	TKI	1. Significantly shorter PFS and OS were observed in patients with low expression of PBRM1 compared to those with high expression. 2. PBRM1 expression independently predicts PFS and OS in patients with mRCC. 3. The inclusion of PBRM1 in the prognostic model enhances the accuracy of predicting PFS and OS. 4. PBRM1 expression serves as a significant prognostic factor in mRCC patients undergoing tar…	1. Single-center retrospective study: The study was conducted in a single center, which limits the generalizability of the findings. 2. The study had a small number of patients: The study included a small sample size, which may affect the statistical power and precision of the results. 3. Potential errors and biases in immunohistochemistry: The process of immunohistochemistry used in the study co…
Chen X et al.	2019	Serum Alpha1-Globulin as a Novel Prognostic Factor in Metastatic Renal Cell Carcinoma Treated with Tyrosine Kinase Inhibitors.	30887420	Background: Serum protein fraction (SPF) is a common parameter reflecting the nutritional and inflammatory status of the human body. However, its role in patients with cancer, particularly those treated with targeted agents, is unknown. Objective: We conducted this study to explore the prognostic value of SPF in patients with metastatic renal cell carcinoma (mRCC) treated with tyrosine kinase inh…	retrospective cohort	213	metastatic	Serum Alpha1-Globulin	prognostic	immunologic	Liquid Biopsy	sunitinib, sorafenib	TKI	1. Elevated levels of α1-globulin in the serum were identified as an independent prognostic factor for OS and PFS in patients with mRCC. Notably, α1-globulin demonstrated superior predictive value for OS compared to the International Metastatic Renal Cell Carcinoma Database Consortium (IMDC) model. Additionally, increased α1-globulin levels were associated with higher tumor grade, larger tumor si…	1. The limitations of the study include its retrospective design, long recruitment period, and single-center cohort. 2. To ensure the generalizability of the findings, it is crucial to validate them externally in larger prospective cohorts with longer follow-up. 3. The prognostic value of α1-globulin in patients with mRCC using TKIs other than sorafenib and sunitinib, such as pazopanib, axitinib,…
Jilaveanu LB et al	2018	Tumor Microvessel Density as a Prognostic Marker in High-Risk Renal Cell Carcinoma Patients Treated on ECOG-ACRIN E2805.	29066509	Purpose: Increased vascularity is a hallmark of renal cell carcinoma (RCC). Microvessel density (MVD) is one measurement of tumor angiogenesis; however, its utility as a biomarker of outcome is unknown. ECOG-ACRIN 2805 (E2805) enrolled 1,943 resected high-risk RCC patients randomized to adjuvant sunitinib, sorafenib, or placebo. We aimed to determine the prognostic and predictive role of MVD in R…	phase III clinical trial	822	metastatic	High MVD	prognostic and predictive	immunologic	Tumor Biopsy	sunitinib, sorafenib	TKI	1. High microvessel density (MVD) above median correlated with prolonged OS in the entire cohort (P = 0.021) and placebo-treated patients (P = 0.028). The association was weaker with sunitinib or sorafenib (P = 0.060), and MVD showed no correlation with disease-free survival (DFS) (P = 1.00). Multivariable analysis confirmed independent association of MVD with improved OS (P = 0.013). 2. High MVD…	1. The study is limited by the unavailability of data on treatment type at the time of RCC relapse, which could potentially influence survival outcomes. 2. MVD was found to be highest in the clear cell histologic subtype and demonstrated prognostic value. However, further investigation of MVD in non-clear cell RCC histologic subtypes, which comprised only 18% of the cohort, is necessary.
Chen X et al.	2018	CXCR1 expression predicts benefit from tyrosine kinase inhibitors therapy in patients with metastatic renal cell carcinoma.	29370961	PURPOSE: CXCR1 signaling promotes tumor progression in various cancers, and clinical trial has proved efficacy of CXCR1 inhibitor in metastatic breast cancer. Therefore, we investigated the prognostic value of CXCR1 in patients with metastatic renal cell carcinoma (mRCC) receiving tyrosine kinase inhibitors (TKIs) therapy. MATERIALS AND METHODS: Patients treated with sunitinib or sorafenib were r…	retrospective cohort	111	metastatic	CXCR1	prognostic	genomic	Tumor Biopsy	sunitinib, sorafenib	TKI	1. High CXCR1 expression correlated with poorer OS and served as an independent prognostic factor in mRCC patients treated with tyrosine kinase inhibitors (TKIs) (HR = 1.683, 95% CI: 1.109-2.553, P = 0.014). 2. CXCR1 expression was associated with a worse response to TKIs, indicating reduced treatment benefit (P = 0.017). 3. CXCR1-positive patients showed enrichment of pathways like hypoxia and a…	1. The study design is retrospective. 2. The relatively small sample size at single center (especially in subgroup analysis) requires extended validation of the results. 3. Intratumoral heterogeneity may induce bias the results because only 2 tissue cores were sampled from each RCC specimen. Only patients receiving sunitinib or sorafenib as first-line therapy were included because other TKIs were…
Wang J et al.	2017	HLA class I expression predicts prognosis and therapeutic benefits from tyrosine kinase inhibitors in metastatic renal-cell carcinoma patients.	28918459	PURPOSE: Classical HLA class I antigen is highly involved in antigen presentation and adaptive immune response against tumor. In this study, we explored its predictive value for treatment response and survival in metastatic renal-cell carcinoma (mRCC) patients. EXPERIMENTAL DESIGN: A TKI cohort of 111 mRCC patients treated with sunitinib or sorafenib and a non-TKI cohort of 160 mRCC patients trea…	retrospective cohort	111	metastatic	high HLA class I	predictive	immunologic	Tumor Biopsy	sunitinib, sorafenib	TKI	1. Lower HLA class I expression in the TKI-treated group correlated with reduced response rate, shorter overall survival, and progression-free survival. 2. HLA expression served as an independent prognostic factor in the TKI-treated group. 3. However, in the non-TKI group, HLA class I did not show a significant association with survival. 4. HLA class I expression demonstrated stronger predictive …	1. The study has limitations due to its retrospective design and relatively small sample size, mainly from East Asia. 2. Future prospective studies are necessary to validate the findings externally and enhance the robustness of the results. 3. Further investigations should evaluate the role of β2microglobulin in the function of HLA class I complex and assess the distinct functions and interaction…
Takagi et al.	2019	Prognostic Markers for Refined Stratification of IMDC Intermediate-Risk Metastatic Clear Cell Renal Cell Carcinoma Treated with First-Line Tyrosine Kinase Inhibitor Therapy.	30927174	Background: Patients in the International Metastatic Renal Cell Carcinoma Database Consortium (IMDC) intermediate-risk group have heterogeneous prognoses and thus may benefit from improved risk stratification. Objective: The aim of this study was to analyze inflammatory parameters such as C-reactive protein (CRP) and neutrophil-to-lymphocyte ratio (NLR) as prognostic markers for IMDC intermediate…	retrospective cohort	71	metastatic	C-Reactive Protein (CRP), Neutrophil to Lymphocyte Ratio (NLR), metastatic sites	prognostic	immunologic	Liquid Biopsy	sunitinib, sorafenib, pazopanib	TKI	1. The majority of patients received sunitinib as their first-line therapy, and approximately half had an IMDC prognostic score of 1 or 2. 2. Factors such as NLR ≥ 3, CRP (C-reactive protein) level ≥ 1 mg/dL, and multiple metastatic organs were associated with poorer overall survival. 3. Based on these factors, patients were categorized into three risk groups (F0, F1, F2-3), with respective media…	1. This study had limitations as it was a retrospective, single-center study with a relatively small number of patients. 2. The inclusion of multiple first-line TKI therapies (sunitinib, pazopanib, and sorafenib) in the treatment regimens may have influenced the observed prognostic patterns compared to studies that focused on a single first-line TKI agent. 3. However, a strength of the study was …
Teishima J, et al.	2018	Normalization of C-reactive protein levels following cytoreductive nephrectomy in patients with metastatic renal cell carcinoma treated with tyrosine kinase inhibitors is associated with improved overall survival.	29773493	INTRODUCTION AND OBJECTIVES: Pretreated C-reactive protein (CRP) has been suggested as one of the most important prognostic factors for metastatic renal cell carcinoma (mRCC). The aim of this study was to investigate the prognostic impact of the change in CRP level before and after cytoreductive nephrectomy (CN) in patients with mRCC treated with tyrosine kinase inhibitor. MATERIALS AND METHODS: …	retrospective cohort	60	metastatic	C-Reactive Protein (CRP) level after CN	prognostic predictive	immunologic	Liquid Biopsy	sunitinib, sorafenib, pazopanib	TKI	1. Over a median observation period of 21.6 months, patients were categorized into three groups based on their CRP levels: lower CRP, normalized CRP, and non-normalized CRP. 2. The OS varied significantly among these groups, with the non-normalized CRP group exhibiting the shortest OS. 3. Multivariate analysis confirmed that postoperative CRP level (<0.5mg/dl) served as an independent predictor o…	1. The study was relatively small and retrospective, with most patients having good performance status and normal laboratory values. 2. Elevated CRP levels can be seen in various diseases other than RCC, such as inflammatory diseases, malignancies, infections, cardiovascular diseases, and diabetes. 3. The study focused on CRP levels at only two time points (preoperatively and postoperatively), wh…
Gadd M et al	2020	Association between tyrosine-kinase inhibitor induced hypertension and treatment outcomes in metastatic renal cancer.	32767664	BACKGROUND: Tyrosine-kinase inhibitor (TKI) drugs have been considered first line treatment for metastatic renal cell cancer (RCC) for over a decade. TKI-induced hypertension is a common adverse-event in patients treated for metastatic RCC. AIM: This study was aimed at investigating an association between TKI-induced hypertension and treatment outcomes for metastatic RCC patients. METHODS AND RES…	retrospective cohort	52	metastatic	TKI-induced hypertension	prognostic	Other	Tumor Biopsy	sunitinib, pazopanib, sorafenib, axitinib, cabozantinib	TKI	1. Approximately half of the patients experienced TKI-induced hypertension, with a majority requiring antihypertensive medication. 2. The median progression-free survival was 30.5 weeks in the TKI-induced hypertension group, compared to 22.2 weeks in the non-TKI-induced hypertension group. 3. The 6-month and 12-month survival rates were higher in the TKI-induced hypertension group (82% and 56% re…	1. The study's findings should be interpreted considering the limitations of a small sample size, single institutional conduct, and retrospective methodology. 2. These limitations highlight the need for future research to address the gaps identified in this study. 3. Specifically, further investigation is required to determine if the prevalence of TKI-induced hypertension differs across different…
Qu Y, et al.	2020	PAK1 expression determines poor prognosis and immune evasion in metastatic renal cell carcinoma patients.	31889617	BACKGROUND: Previous studies have shown the prognostic value of PAK1 expression in different tumor patients, including nonmetastatic renal cell carcinoma. In this study, we explored the prognostic and drug predictive value of PAK1 expression in metastatic renal cell carcinoma (mRCC) patients treated with tyrosine kinase inhibitors (TKIs). MATERIALS AND METHODS: We retrospectively enrolled 138 mRC…	retrospective cohort	138	metastatic	PAK1	predictive	genomic	Tumor Biopsy	Sunitinib, Sorafenib	TKI	1. High expression of PAK1 is associated with shorter OS and PFS in patients. 2. PAK1 expression is an independent prognostic factor for OS and PFS. 3. PAK1 is particularly significant in patients with intermediate risk based on Heng risk criteria. 4. Patients treated with Sunitinib have better outcomes in the low PAK1 subgroup. Additionally, PAK1 expression correlates with natural killer cell-me…	1. The study was conducted with a relatively small sample size from a single institution. 2. The study design is retrospective. 3. The functional role of PAK1 in drug-resistance as well as NK cell functioning needs further investigation.
Tao et al	2020	Lactate Dehydrogenase-to-Lymphocyte Ratio Represents a Powerful Prognostic Tool of Metastatic Renal Cell Carcinoma Patients Treated with Tyrosine Kinase Inhibitors.	31388933	Inflammation parameters were verified to predict clinical outcomes of metastatic renal cell carcinoma (mRCC) patients treated with tyrosine kinase inhibitors (TKIs). Here, we developed a novel marker, lactate dehydrogenase (tumor burden marker) to lymphocytes (inflammation marker) ratio (LLR), aimed to reveal the prognostic role of LLR for mRCC patients treated with TKIs. We collected clinical da…	retrospective cohort	355	metastatic	LLR	prognostic	immunologic	Liquid Biopsy	TKI	TKI	1. LLR demonstrated the highest improvement in the c-index and was the most accurate prognostic marker for OS. 2. Univariate analysis identified LLR, ECOG PS, and IMDC risks as significant predictors of OS and PFS, but multivariate analysis indicated that only IMDC risks were predictive of OS. 3. Patients were stratified into low LLR (<150) and high LLR (≥150) groups, showing different clinical o…	1. The study is limited by its reliance on data from a single institution, which may introduce a selection bias and potentially lead to better-than-average outcomes or prognostic factors. 2. The study design is retrospective. 3. To confirm the findings of this study, further validation is needed through a larger prospective study conducted in multiple centers.
Aktepe OH et al.	2022	The platelet to lymphocyte ratio predicts overall survival better than the neutrophil to lymphocyte ratio in metastatic renal cell carcinoma	33350295	BACKGROUND/AIM: The prognostic values of systemic inflammatory markers, neutrophil to lymphocyte ratio (NLR), and platelet to lymphocyte ratio (PLR) on overall survival (OS) of metastatic renal cell carcinoma patients (mRCC) treated with tyrosine kinase inhibitors (TKI) remain unclear. Thus, the present study aimed to investigate the prognostic impact of these markers on OS of mRCC patients. MATE…	retrospective cohort	150	metastatic	Platelet to Lymphocyte Ratio (PLR)	predictive	immunologic	Liquid Biopsy	TKI	TKI	1. Patients with a PLR greater than 204 had significantly shorter median OS compared to those with PLR less than or equal to 204. 2. While both NLR and PLR were associated with OS in univariate analysis, only PLR remained an independent determinant for OS in multivariate analysis. 3. Additionally, the presence of brain metastases and the International Metastatic Renal Cell Carcinoma Database Cons…	1. The present study is limited by its retrospective design and being conducted at a single center. 2. Unlike previous studies that focused on either NLR or PLR, the study evaluated both markers' impact on OS in a larger population of mRCC patients treated with TKIs. 3. Since the study mainly included patients with intermediate-risk, further research is necessary to assess the prognostic signific…
Yoshino et al.	2021	Eosinophilic features in clear cell renal cell carcinoma correlate with outcomes of immune checkpoint and angiogenesis blockade.	34580162	BACKGROUND: Clear cell renal cell carcinoma (ccRCC) displays heterogeneity in appearance-a distinctive pale clear to eosinophilic cytoplasm; however, little is known about the underlying mechanisms and clinical implications. We investigated the role of these eosinophilic features in ccRCC on oncological outcomes and response to tyrosine kinase inhibitors (TKIs) and immune checkpoint inhibitors (I…	retrospective			eosinophilic features	predictive	genomic	Liquid Biopsy	sunitinib, pazopanib, sorafenib, axitinib, nivolumab, nivolumab + ipilimumab	TKI	1. The clear type of renal cell carcinoma (ccRCC) was associated with increased hypoxia and angiogenesis gene signatures, while the eosinophilic type showed elevated gene signatures and protein expression related to effector T cells and immune checkpoint molecules, followed by the mixed type. 2. The mixed and eosinophilic types also exhibited higher prevalence of the epithelial-mesenchymal transi…	1. The study has a retrospective design with a small cohort and different treatment agents. 2. Gene expression and IHC analysis could not be performed on tissues from metastatic cases due to non-uniform sampling methods, resulting in variations in tissue specimens. 3. Despite this limitation, the consistency between histological phenotype and clinicopathological behavior was confirmed in both coh…
Larrinaga G et al	2021	Soluble PD-L1 Is an Independent Prognostic Factor in Clear Cell Renal Cell Carcinoma.	33562338	(1). Background: Immunohistochemical (IHC) evaluation of programmed death-1 (PD-1) and its ligand (PD-L1) is being used to evaluate advanced malignancies with potential response to immune checkpoint inhibitors. We evaluated both plasma and tissue expression of PD-1 and PD-L1 in the same cohort of patients, including non-metastatic and metastatic clear cell renal cell carcinoma (CCRCC). Concomitan…	retrospective cohort	89	primary and metastatic	PD-L1	prognosis	immunologic	Tumor Biopsy	TKI	TKI	1. The levels of sPD-1 and sPD-L1 were lower in cancer patients compared to controls. 2. The expression of PD-1 and PD-L1 in tumor tissue did not correlate with their levels in plasma. 3. Higher expression of PD-1 and PD-L1 was associated with tumor grade, necrosis, and size, while PD-1 was linked to tumor stage and PD-L1 to metastases. 4. Additionally, sPD-1 and sPD-L1 showed associations with p…	1. The study's limitations include its retrospective nature, although cases were prospectively followed after obtaining tumor and serum samples. 2. The sample size was relatively small, especially when analyzing specific subsets of patients, despite state-of-the-art treatment procedures being used. 3. Disparity levels of sPD-1 in CCRCC patients compared to controls could be influenced by the incl…
Ito K et al	2019	Impact of inflammatory marker levels one month after the first-line targeted therapy initiation on progression-free survival prediction in patients with metastatic clear cell renal cell carcinoma.	30407543	OBJECTIVES: Progression-free survival of first-line targeted therapy greatly influences the survival of patients with metastatic renal cell carcinoma. We evaluated whether post-treatment inflammatory markers and lactate dehydrogenase levels had impacts on progression-free survival prediction in addition to those of conventional predictors. METHODS: Two hundred and fifteen patients whose tumors we…	retrospective cohort	215	metastatic	Neutrophil to Lymphocyte Ratio (NLR)		immunologic	Liquid Biopsy	unspecified	0	1. The study aimed to predict the PFS of patients with metastatic clear cell RCC after the initiation of first-line targeted therapy (TT). They evaluated the use of post-treatment inflammatory markers and LDH levels at 1 month, in addition to conventional prognostic factors. 2. Post-NLR greater than 3.0 was identified as an independent predictor for PFS in multivariate analysis. Risk stratificati…	1. The study design is retrospective. 2. Heterogeneous patient group: The study included patients with different characteristics, which may introduce variability in the results. However, the evaluation focused on patients with clear cell RCC to minimize heterogeneity. 3. Variation in treatment approaches: Different types of targeted therapies (TAs) were used, and there was no standardization of s…
Takamatsu K et al.	2019	Prognostic value of serum C-reactive protein level prior to second-line treatment in intermediate risk metastatic renal cell carcinoma patients.	31065836	BACKGROUND: The later-line treatment of metastatic renal cell carcinoma (mRCC) has been drastically changing by the development of immune-oncology drugs and molecular targeted treatment in recent years. Although the International Metastatic Renal Cell Carcinoma Database Consortium (IMDC) model is useful for second-line setting, this model has the problem that over 50% patients are classified as i…	retrospective cohort	82	metastatic	C-Reactive Protein (CRP)	prognostic	immunologic	Liquid Biopsy	Varies: In second-line TT, everolimus, axitinib, sunitinib, sorafenib, temsirolimus pazopanib.	0	1. Among the 82 patients included in the study, 40% (33 patients) exhibited elevated baseline CRP levels. 2. The elevated CRP group had a median OS of 11.5 months (95% CI 5.4-17.5), whereas the non-elevated CRP group had a median OS of 29.4 months (95% CI 25.5-33.5) (p = 0.001). 3. Elevated serum CRP levels were found to be predictive of prognosis in intermediate-risk patients receiving second-li…	1. The retrospective design, small population size, only two institutional studies and the lack of central pathology review were famous biases.
Yoshida T et al	2018	Superoxide dismutase 2 expression can predict prognosis of renal cell carcinoma patients.	29914010	BACKGROUND AND OBJECTIVE: Renal cell carcinoma (RCC) is the urological malignancy with the highest mortality rate and is increasing in incidence. The prognostic and predictive biomarkers are highly desired. This study aims to investigate the significance of superoxide dismutase 2 (SOD2) as a clinical biomarker in patients with renal cell carcinomas. METHODS: A cohort of 97 patients with RCC was a…		97	metastatic		predictive			sorafenib, sunitinib, axitinib, everolimus, pazopanib			N/A
Chehrazi-Raffle A et al.	2021	Circulating cytokines associated with clinical response to systemic therapy in metastatic renalA cell carcinoma.	33688021	BACKGROUND: Circulating cytokines and angiogenic factors have been associated with clinical outcomes in patients with metastatic renal cell carcinoma (RCC) receiving systemic therapy. However, none have yet examined cytokine concentrations in parallel cohorts receiving either immunotherapy or targeted therapy. METHODS: In this prospective correlative study, we enrolled 56 patients who were planne…	prospective cohort	56	metastatic	IL-6	predictive	immunologic	Liquid Biopsy	VEGF-TKI, immunotherapy	VEGFRi, immunotherapy	1. Clinical benefit was observed in similar proportions between patients receiving VEGF-TKI and ICI therapies. 2. However, patients benefiting from VEGF-TKIs had lower pretreatment levels of IL-6, IL-1RA, and granulocyte CSF, while those benefiting from ICIs had higher levels of IFN-γ and IL-12 at 1 month. 3. Additionally, specific cytokine profiles were associated with clinical benefit in each t…	1. The study included a small number of patients and lacked a healthy control arm, limiting the generalizability of the findings. 2. Patients were stheced from a single hospital, potentially introducing bias and not representing the overall population. 3. The heterogeneity of therapy line and previous exposure to VEGF-TKI and/or ICI therapy were additional limitations not accounted for in the stu…
Xu W et al.	2019	Angiogenic Factor and Cytokine Analysis among Patients Treated with Adjuvant VEGFR TKIs in Resected Renal Cell Carcinoma.	31471309	PURPOSE: The use of VEGFR TKIs for the adjuvant treatment of renal cell carcinoma (RCC) remains controversial. We investigated the effects of adjuvant VEGFR TKIs on circulating cytokines in the ECOG-ACRIN 2805 (ASSURE) trial. EXPERIMENTAL DESIGN: Patients with resected high-risk RCC were randomized to sunitinib, sorafenib, or placebo. Plasma from 413 patients was analyzed from post-nephrectomy ba…	phase 3 trial	1943	primary	plasma cytokines (CXCL10)	prognostic	immunologic	Liquid Biopsy	sunitinib, sorafenib	VEGF, TKI	1. After 4 weeks of treatment with sunitinib or sorafenib, VEGF and PlGF levels increased significantly and returned to baseline at 6 weeks with sunitinib but not with sorafenib. 2. sFLT-1 decreased after 4 weeks with sunitinib and 6 weeks with sorafenib. sVEGFR-2 decreased after both 4 and 6 weeks of treatment with either drug. 3. Patients receiving placebo showed no significant changes in cytok…	1. The timing of collecting baseline cytokine levels, which occurred 4-12 weeks after nephrectomy, may contribute to differences in baseline cytokines among patients due to post-surgical recovery. 2. Analyzing potential biomarkers is susceptible to variations in patient population and the possibility of detecting significant changes by chance when testing multiple hypotheses. Moreover, the list o…
Verbiest A et al	2018	Polymorphisms in the Von Hippel-Lindau Gene Are Associated With Overall Survival in Metastatic Clear-Cell Renal-Cell Carcinoma Patients Treated With VEGFR Tyrosine Kinase Inhibitors.	29503246	BACKGROUND: Clear-cell renal-cell carcinoma (ccRCC) is characterized by loss of a functional Von Hippel-Lindau (VHL) protein. We investigated the potential of 3 single nucleotide polymorphisms (SNPs) in VHL as biomarkers in metastatic ccRCC (m-ccRCC) patients treated with vascular endothelial growth factor receptor (VEGFR) tyrosine kinase inhibitors (TKIs). PATIENTS AND METHODS: We genotyped 3 VH…	retrospective cohort	199	metastatic	Von Hippel-Lindau Gene (rs1642742 rs1642743)	predictive	genomic	Tumor Biopsy	VEGFR TKI	VEGF-TKI	1. The minor alleles of rs1642742 and rs1642743, which are closely linked, were associated with a poorer outcome in a recessive pattern. 2. Patients with the rs1642742 CC genotype had a median OS of 11 months compared to 26 months for those with the TT/TC genotype, while patients with the rs1642743 GG genotype had a median OS of 15 months compared to 28 months for those with the AA/AG genotype. 3…	1. Lack of direct assessment of functional impact: The study did not directly assess the functional impact of the single nucleotide polymorphisms (SNPs), which limits the understanding of their biological significance. 2. Absence of correction for multiple testing: The study did not correct for multiple testing, as it was exploratory in nature. However, this may introduce a potential risk of fals…
Ambrosetti D et al	2022	Cancer-associated fibroblasts in renal cell carcinoma: implication in prognosis and resistance to anti-angiogenic therapy.	34107167	OBJECTIVES: To investigate the role of cancer-associated fibroblasts (CAFs) in clear cell renal cell carcinoma (ccRCC) with respect to tumour aggressiveness, metastasis development, and resistance to anti-angiogenic therapy (vascular endothelial growth factor receptor-tyrosine kinase inhibitors [VEGFR-TKI]). PATIENTS AND METHODS: Our study involved tissue samples from three distinct and independe…	retrospective cohort	22/38	primary and metastatic	cancer-associated fibroblasts	prognostic	immunologic	Tumor Biopsy	sunitinib	VEGFR-TKI	1. the study revealed that VEGFR-TKI drugs significantly increase the presence of cancer-associated fibroblasts (CAFs) in tumors. 2. The abundance of CAFs within the tumors was associated with shorter disease-free and overall survival, as well as lymphangiogenesis, lymph node metastasis, and decreased sensitivity to VEGFR-TKI treatment. 3. These findings suggest that CAFs could be a potential the…	N/A
Roussel et al.	2021	Molecular underpinnings of glandular tropism in metastatic clear cell renal cell carcinoma: therapeutic implications.	35540710	BACKGROUND: Glandular metastases (GM) have been associated with improved survival in metastatic clear cell renal cell carcinoma (m-ccRCC). We aimed to molecularly characterize m-ccRCC with GM. MATERIAL AND METHODS: We performed a retrospective cohort study on all m-ccRCC patients with available tissue at our institution, diagnosed with metastatic disease from 2000 to 2019. We determined previousl…	retrospective cohort	55/32	metastatic	Glandular metastases	prognostic	Other	Tumor Biopsy	VEGFR-TKI	TKI	1. Primary tumors of patients who developed GM had higher IMmotion Angio and JAVELIN Angio GES as well as a higher proportion of angiogenic ccRCC2 molecular subtypes compared to patients without GM. 2. Metastatic lesions in glandular organs also exhibited higher IMmotion Angio and JAVELIN Angio GES and were more frequently of the ccRCC2 molecular subtype compared to metastatic lesions in non-glan…	1. The retrospective design of the study and associated biases limit the findings. 2. The study had a small number of patients treated with immunotherapy in the cohort prevents definitive conclusions on the effectiveness of these therapies in m-ccRCC patients with glandular tropism. The results are solely exploratory. 3. All patients in the analysis underwent prior nephrectomy, which introduces a…
Roussel et al.	2021	Molecular Subtypes and Gene Expression Signatures as Prognostic Features in Fully Resected Clear Cell Renal Cell Carcinoma: A Tailored Approach to Adjuvant Trials.	34362692	BACKGROUND: Trials with adjuvant vascular endothelial growth factor receptor tyrosine kinase inhibitors (VEGFR-TKIs) failed to demonstrate meaningful benefit in clinically high-risk, fully resected clear cell renal cell carcinoma (ccRCC). We evaluated whether the ccrcc1-4 molecular subtypes and gene expression signatures (GES) are associated with outcomes in this setting. MATERIALS AND METHODS: W…	retrospective cohort	75	metastatic	Molecular subtypes, angiogenesis-related GES	prognostic	genomic	Tumor Biopsy	0	VEGFR-TKI	1. Angiogenesis-related gene expression signatures (GES) and molecular subtypes were associated with longer disease-free survival (DFS) and OS in both cohorts, while immune-related GES did not show such associations. 2. In the FF cohort, specific molecular subtypes (ccRCC2 & 3 vs. ccRCC1 & 4) were linked to improved DFS and OS when considering the Leibovich score in bivariable analysis. 3. In the…	1. Retrospective, single-center design: The study's design may introduce inherent biases and limit the generalizability of the findings. 2. Influence of changing therapy landscape: The wide time frame of patient inclusion may have affected OS results due to evolving treatments in the metastatic setting. 3. Underrepresentation of low-risk patients: The study population may not adequately represent…
Janisch F et al	2021	Predictive value of De Ritis ratio in metastatic renal cell carcinoma treated with tyrosine-kinase inhibitors.	33649869	Background: Predictive markers can help tailor treatment to the individual in metastatic renal cell carcinoma (mRCC). De Ritis ratio (DRR) is associated with oncologic outcomes in various solid tumors. Objective: To assess the value of DRR in prognosticating survival in mRCC patients treated with tyrosine-kinase inhibitors (TKI). Methods: Overall, 220 mRCC patients treated with TKI first-line the…	retrospective cohort	398	metastatic	De Ritis (AST/ALT) ratio	predictive	physiologic	Liquid Biopsy	Sunitinib, Sorafenib, Pazopanib	TKI	1. Patients with a disease control rate ratio (DRR) exceeding the optimal cut-off point of 1.58 demonstrated a lower prevalence of liver metastases (p = 0.01), but no significant difference in PFS was observed between different DRR groups. 2. DRR values surpassing the median of 1.08, as well as thresholds of 1.1, 1.8, 1.9, and 2.0, were associated with poorer OS (HR range: 1.42-1.63; p range: 0.0…	1. The retrospective single-center design of the study introduces patient selection bias. 2. Information about pathological tumor stage and nodal status was not available for all patients as not all underwent nephrectomy, potentially influencing statistical analyses. 3. Metastatic burden was assessed by imaging without always being verified by biopsy, which may introduce variability. 4. DRR, bein…
Kim YJ, et al	2021	Potential of circulating tumor DNA as a predictor of therapeutic responses to immune checkpoint blockades in metastatic renal cell carcinoma.	33692449	We evaluated the predictive role of circulating tumor DNA (ctDNA) detection by targeted deep sequencing in patients with metastatic renal cell carcinoma (mRCC) treated with immune checkpoint blockades (ICB). To determine the feasibility of ctDNA detection in our panel encompassing 40 genes, we collected 10 ml of blood from 20 patients at the time of radical nephrectomy. We analyzed somatic mutati…	prospective cohort	20	metastatic	circulating free DNA	predictive	genomic	Liquid Biopsy	ipilimumab + nivolumab	immunotherapy	1. Two patients who experienced a partial response to ICB treatment showed a decrease in circulating tumor DNA (ctDNA) levels after one month. 2. However, in one patient who had disease progression, ctDNA levels increased after one month of ICB treatment. 3. This study demonstrates the feasibility of detecting ctDNA in the plasma of patients with RCC using targeted deep sequencing. 4. Additionall…	1. The small sample size was a significant limitation of the study, impacting the generalizability of the findings. 2. The limited panel size prevented accurate calculation of tumor mutational burden (TMB) in mRCC patients treated with ICB therapy. 3. The inability to track clonal evolution at different time points in the study hindered the assessment of ctDNA's role in evaluating the occurrence …
Nayak B et al	2021	Role of circulating tumor cells in patients with metastatic clear-cell renal cell carcinoma.	33250345	PURPOSE: Circulating tumor cells (CTC) have been demonstrated to have prognostic and predictive role in certain human cancers. However, studies exploring their role in metastatic renal cell carcinoma (mRCC) are scarce. We aimed to evaluate the prognostic and predictive role of CTC in mRCC. MATERIALS AND METHODS: In this prospective study, 35 patients with mRCC were analyzed for the presence of CT…	prospective cohort	35	metastatic	Circulating tumor cells	prognostic and predictive	genomic	Liquid Biopsy	Pazopanib, Sunitinib	TKI	1. CTCs (circulating tumor cells) can serve as an important prognostic marker in mRCC, providing insights into disease progression and the effectiveness of targeted kinase inhibitor (TKI) therapy. 2. The presence of CTCs before starting treatment is associated with a poorer response to TKI therapy, indicating their potential as a predictive biomarker. 3. Due to variations in CTC detection techniq…	1. This study included a variety of patient population or very small sample sizes.
Stenehjem DD et al	2019	Predictive genomic markers of response to VEGF targeted therapy in metastatic renal cell carcinoma.	30682039	BACKGROUND: First-line treatment for metastatic renal cell carcinoma (mRCC) is rapidly changing. It currently includes VEGF targeted therapies (TT), multi-target tyrosine kinase inhibitors (TKIs), mTOR inhibitors, and immunotherapy. To optimize outcomes for individual patients, genomic markers of response to therapy are needed. Here, we aim to identify tumor-based genomic markers of response to V…	retrospective cohort	79	metastatic	TP53, wild type VHL, FLT1 C, C variant	predictive	genomic		sunitinib, pazopanib, bevacizumab with interferon alpha, sorafenib, temsirolimus, cabozantinib, nivolumab plus ipilimumab	VEGF	1. Expression of MCT1 or MCT4 did not show significant correlation with factors such as sex, age, tumor diameter, microvascular density, tumor staging, pathological Furmann grade, or MSKCC (P>0.05). 2. However, high expression of either MCT1 or MCT4 was significantly associated with decreased OS and PFS in ccRCC patients as a whole. 3. In patients receiving targeted therapy, high expression of ei…	N/A
Voss et al.	2018	Genomically annotated risk model for advanced renal-cell carcinoma: a retrospective cohort study.	30416077	BACKGROUND: The Memorial Sloan Kettering Cancer Center (MSKCC) risk model is an established prognostic tool for metastatic renal-cell carcinoma that integrates clinical and laboratory data, but is agnostic to tumour genomics. Several mutations, including BAP1 and PBRM1, have prognostic value in renal-cell carcinoma. Using two independent clinical trial datasets of patients with metastatic renal-c…	retrospective cohort	training cohort; n=357 validation cohort; n=258	metastatic	BAP1, PBRM1, TP53	prognostic	genomic	Tumor Biopsy	Sunitinib, Pazopanib, Everolimus	TKI	1. In the COMPARZ study, the mutation status and clinical outcomes of 357 patients (32%) were evaluated, and the validation cohort included 258 patients (55%) from the RECORD-3 study. 2. The presence of mutations in BAP1 or TP53, or both, and the absence of mutations in PBRM1 were found to be prognostic factors for overall survival. These mutations were incorporated into a new risk model, which i…	1. 50% of patients in the validation cohort received first-line treatment with everolimus, which may affect progression-free survival assessments. 2. Overall survival was similar between the everolimus and sunitinib treatment groups, possibly due to the crossover design of the trial and the availability of VEGF-directed drugs outside the trial. 3. The trial participants assigned to first-line eve…
Kang M et al	2018	Prognostic impact of the pretreatment aspartate transaminase/alanine transaminase ratio in patients treated with first-line systemic tyrosine kinase inhibitor therapy for metastatic renal cell carcinoma.	29756394	OBJECTIVES: To examine the prognostic role of the pretreatment aspartate transaminase/alanine transaminase or De Ritis ratio in patients with metastatic renal cell carcinoma receiving first-line systemic tyrosine kinase inhibitor therapy. METHODS: We retrospectively searched the medical records of 579 patients with metastatic renal cell carcinoma who visited Samsung Medical Center, Seoul, Korea, …	retrospective cohort	579	metastatic	De Ritis (AST/ALT) ratio	prognostic	physiologic	Liquid Biopsy	Sunitinib, Sorafenib, Pazopanib	TKI	1. The overall population was divided based on the pretreatment De Ritis ratio, using a cut-off value of 1.2 determined by a receiver operating characteristic curve analysis. 2. Patients with a higher pretreatment De Ritis ratio (≥1.2) had worse cancer-specific survival and overall survival outcomes compared to those with a lower De Ritis ratio (<1.2). 3. The higher De Ritis ratio (≥1.2) was foun…	1. The study design is retrospective. 2. The AST and ALT values were only checked at a single time-point before treatment, limiting their ability to capture dynamic metabolic changes during systemic treatments in mRCC patients. 3. Further studies are needed to validate the novel findings and explore the role of AST/ALT dynamics during first-line TKI treatment through internal and external validat…
Dietz S et al	2017	Patient-specific molecular alterations are associated with metastatic clear cell renal cell cancer progressing under tyrosine kinase inhibitor therapy.	29088767	The availability of tyrosine kinase inhibitors (TKI) during the past ten years has led to improved response and overall survival of patients suffering from metastatic clear cell renal cell carcinoma (ccRCC). However, most of these tumors will eventually progress due to resistance evolving under therapy. The objective of this pilot study was to determine whether molecular alterations in ccRCC tiss…	prospective cohort	4	metastatic	FLT4, MTOR, ITGA5, SETD2, PBRM1, BRCA1	prognostic	genomic	Liquid Biopsy Tumor Biopsy	Axitinib, Sunitinib, Everolimus	TKI	1. The study revealed limited genetic similarity between primary and secondary tumor sites in metastatic ccRCC, with specific mutations observed only in the progressing tumors, including FLT4, MTOR, ITGA5, SETD2, PBRM1, and BRCA1. 2. One patient with increased mutational burden in the metastasis responded to nivolumab treatment, indicating the potential effectiveness of alternative targeted thera…	1. The study has a small sample size due to a low progression rate, and larger studies are needed to validate the findings. 2. The ongoing MORE study aims to address this limitation and provide additional data in the future. 3. The results of this study align with similar precision medicine approaches in other tumor types, where patient progression under therapy is highly individualized and speci…
Kinget L et al	2021	MicroRNAs Targeting HIF-2α, VEGFR1 and/or VEGFR2 as Potential Predictive Biomarkers for VEGFR Tyrosine Kinase and HIF-2α Inhibitors in Metastatic Clear-Cell Renal Cell Carcinoma.	34205829	Metastatic clear-cell renal cell carcinoma (m-ccRCC) is characterized by increased hypoxia-induced factor (HIF)-2α and vascular endothelial growth factor receptor (VEGFR)-dependent angiogenesis through loss of function of the von Hippel-Lindau protein. VEGFR tyrosine kinase inhibitors (VEGFR-TKIs) are a cornerstone of m-ccRCC treatment, and new treatments targeting HIF-2α are currently under inve…	retrospective cohort	109	metastatic	HIF-2α, VEGFR1 VEGFR2	predictive	genomic		Sunitinib, Pazopanib, Sorafenib	VEGFR-TKI	1. Fthe miRNAs (miR-34c-5p, miR-221-3p, miR-222-3p, and miR-3529-3p) were found to be inversely correlated with VEGFR1 and/or VEGFR2 expression, and they were associated with tumor shrinkage and PFS in response to VEGFR-TKIs, indicating their potential as predictive markers. 2. Additionally, three miRNAs (miR-185-5p, miR-223-3p, and miR-3529-3p) were identified to be inversely correlated with HIF…	N/A
Jeyakumar G et al	2017	Neutrophil lymphocyte ratio and duration of prior anti-angiogenic therapy as biomarkers in metastatic RCC receiving immune checkpoint inhibitor therapy.	29041991	BACKGROUND: There is an unmet need to determine factors predictive of clinical benefit, to guide therapeutic sequencing and selection in metastatic RCC (mRCC). We evaluated clinical factors such as the neutrophil lymphocyte ratio (NLR) and duration of prior anti-vascular endothelial growth factor (VEGF) inhibitors, as predictors of response rate, progression free survival (PFS) and overall surviv…	retrospective cohort	42	metastatic	Neutrophil to Lymphocyte Ratio (NLR), anti-VEGF therapy duration	predictive	immunologic	Liquid Biopsy	Pazopanib, Sunitinib, Axitinib, Sorafenib, Bevacizumab, Everolimus, IL2	anti-VEGF therapy to immunotherapy	1. In this study of 42 patients, a pretherapy NLR ≥3 was associated with shorter PFS and OS when treated with immune checkpoint inhibitors (ICI), compared to NLR <3. 2.Prior anti-VEGF therapy for <6 months was predictive of increased likelihood of benefiting from ICI therapies. 2. These findings suggest that pretherapy NLR <3 and shorter duration of prior anti-VEGF therapy are independent predict…	1. The study was limited by its retrospective design, which did not allow for the collection of tumor tissue or blood samples. 2. Future prospective studies should include various immunologic biomarkers such as lactate dehydrogenase, C-reactive protein, PDL-1 status, mutation load, T cell subsets, and tumor infiltrating lymphocytes to assess their predictive value. 3. Preliminary findings suggest…
McKay R et al	2019	The Effect of Weight Change During Treatment With Targeted Therapy in Patients With Metastatic Renal Cell Carcinoma.	31601515	BACKGROUND: The relationship between weight change during treatment and survival remains poorly characterized in patients with metastatic renal cell carcinoma (mRCC). PATIENTS AND METHODS: In this retrospective analysis we included 3311 patients with mRCC treated in phase II/III first-line or second-line targeted therapy clinical trials and assessed the effect of weight change on overall survival…	retrospective cohort	3311	metastatic	body mass	prognostic	physiologic	Tumor Biopsy	sunitinib, axitinib, sorafenib, bevacizumab-containing regimens, temsirolimus-containing regimens, interferon-α	TKI	1. Among the patients, 58% had stable weight, 28% experienced weight loss, and 14% had weight gain at 12 weeks. 2. Patients with weight loss at 12 weeks had lower OS (hazard ratio [HR], 1.494; 95% CI, 1.322-1.688; P < .0001; median OS 18.7 vs. 26.9 months) and shorter PFS (HR, 1.315; 95% CI, 1.189-1.455; P < .0001; median PFS, 7.2 vs. 10.1 months) compared to those with stable weight. 3. The obje…	1. This analysis focused only on weight change and did not explore other anthropometric parameters such as fluid distribution, bone mass, adipose tissue, or skeletal muscle changes. 2. The retrospective nature of the analysis prevented capturing the specific reasons for weight loss, although reported rates of adverse events did not differ significantly between groups. 3. The patient data were col…
Martini DJ et al	2021	Body Composition Variables as Radiographic Biomarkers of Clinical Outcomes in Metastatic Renal Cell Carcinoma Patients Receiving Immune Checkpoint Inhibitors.	34307176	BACKGROUND: Immune checkpoint inhibitors (ICI) have revolutionized the treatment of metastatic renal cell carcinoma (mRCC). Biomarkers for mRCC patients treated with ICI are limited, and body composition is underutilized in mRCC. We investigated the association between body composition and clinical outcomes in ICI-treated mRCC patients. METHODS: We performed a retrospective analysis of 79 ICI-tre…	retrospective cohort	79	metastatic	inter-muscular fat, skeletal muscle mean, subcutaneous fat, Total fat index	predictive and prognostic	Radiologic	Tumor Biopsy	0	immunotherapy	1. In this study, the majority of patients were male, and most received immune checkpoint inhibitors (ICI) as either first or second-line therapy. 2. Poor-risk patients based on body composition had significantly shorter overall survival, progression-free survival, and lower chance of clinical benefit compared to favorable risk patients. 3. Patients with low TFI (Tumor-Fatty Infiltration) also ha…	1. The study included a heterogeneous population of mRCC patients who received ICI regardless of their RCC subtype or line of therapy, which may introduce variability in the results. However, efforts were made to control for baseline disease characteristics in the analysis. 2. The sample size of the study is relatively small, and further validation in larger studies is needed to confirm the findi…
Pieretti A, et al	2021	Tumor diameter response in patients with metastatic clear cell renal cell carcinoma is associated with overall survival.	34551888	OBJECTIVE: Tumor shrinkage of at least 10% after presurgical targeted molecular therapy (TMT) in renal cell carcinoma (RCC) patients has been associated with better overall survival (OS) outcomes. We characterized primary and metastatic tumor diameter response and OS in patients with metastatic clear cell RCC (ccRCC) who received preoperative TMT, immunotherapy, or both followed by deferred cytor…	retrospective cohort	198	metastatic	Tumor diameter	predictive	Other	Tumor Biopsy	0	many	1. The distribution of tumor shrinkage patterns among patients was as follows: 31.31% had only metastatic tumor shrinkage (MTS) greater than or equal to 10%, 8.08% had only primary tumor shrinkage (PTS) greater than or equal to 10%, 32.32% had both PTS and MTS greater than or equal to 10%, and 28.28% had PTS/MTS less than 10%. 2. The median OS, number of patients with tumor shrinkage greater than…	1. The study was conducted retrospectively at a single tertiary cancer center, which may limit the generalizability of the findings. 2. Monotherapy with TMT is not the standard of care in most cases for metastatic ccRCC, which may affect the applicability of the study's results. 3. Using the longest dimensions of primary and metastatic tumors may not be the most effective method to assess tumor r…
Zhang et al.	2020	The Impact of Renal Impairment on Survival Outcomes in Patients With Metastatic Renal Cell Carcinoma Treated With Tyrosine Kinase Inhibitors.	33269597	PURPOSE: It remained unclear whether tyrosine kinase inhibitors (TKIs) related renal impairment had impact on the survival of patients with metastatic renal cell carcinoma (mRCC). METHODS: Clinicopathological parameters of patients with mRCC treated with TKIs were retrospectively reviewed. Blood urea nitrogen (BUN), proteinuria and estimated glomerular filtration rate (eGFR) at baseline and durin…	retrospective cohort	110	metastatic	eGFR proteinuria	predictive	physiologic	Liquid Biopsy	Sunitinib, axitinib	TKI	1. Baseline abnormalities in BUN, eGFR, and proteinuria were observed in a portion of patients, and these abnormalities increased after undergoing treatment with tyrosine kinase inhibitors (TKIs). 2. Renal impairment following treatment was found to be associated with survival outcomes in the overall patient cohort. 3. Among patients without renal impairment at baseline, post-treatment measures s…	1. The study had a small sample size and relied on retrospective data collection, potentially leading to information and selection biases. 2. Insufficient data were available for a comprehensive analysis, which may limit the generalizability of the findings. 3. Proteinuria level was measured using a rapid urine protein test, which is less accurate compared to the 24-hthe urinary protein quantity …
Zizzari IG et al	2020	Exploratory Pilot Study of Circulating Biomarkers in Metastatic Renal Cell Carcinoma.	32937860	With the introduction of immune checkpoint inhibitors (ICIs) and next-generation vascular endothelial growth factor receptor-tyrosine kinase inhibitors (VEGFR-TKIs), the survival of patients with advanced renal cell carcinoma (RCC) has improved remarkably. However, not all patients have benefited from treatments, and to date, there are still no validated biomarkers that can be included in the the…	prospective cohort	20	metastatic	CD137+, sPDL2, IFN-γ, sPD-L1, sCTLA4	predictive	immunologic	Liquid Biopsy	I-line treatment: Sunitinib Pazopanib II-line treatment: nivolumab III-line treatment: Cabozantinib	VEGFR TKI	1. the study discovered two T cell populations, CD3+CD8+CD137+ and CD3+CD137+PD1+, along with seven soluble immune molecules, that are linked to treatment-induced clinical responses in patients with mRCC, regardless of whether they received TKI therapy or not. 2. By considering these findings, the study can determine the most effective combination of strategies, as well as the optimal timing and …	N/A
Aktepe OH et al.	2021	The platelet to lymphocyte ratio predicts overall survival better than the neutrophil to lymphocyte ratio in metastatic renal cell carcinoma.	33350295	BACKGROUND/AIM: The prognostic values of systemic inflammatory markers, neutrophil to lymphocyte ratio (NLR), and platelet to lymphocyte ratio (PLR) on overall survival (OS) of metastatic renal cell carcinoma patients (mRCC) treated with tyrosine kinase inhibitors (TKI) remain unclear. Thus, the present study aimed to investigate the prognostic impact of these markers on OS of mRCC patients. MATE…	retrospective cohort	150	metastatic	Platelet to Lymphocyte Ratio (PLR)	prognostic	immunologic	Liquid Biopsy	TKI	TKI	1. In mRCC patients treated with TKIs, a high PLR (>204) is associated with significantly lower median OS compared to a low PLR (≤204) (14.6 months vs. 31.6 months, P < 0.001). 2. PLR is an independent determinant for OS in multivariate analyses (HR: 2.535, 95% CI: 1.564-4.108, P < 0.001), while NLR is not. 3. Brain metastases and the IMDC prognostic scoring system are also independent prognostic…	1. The study design is retrospective.
Mittlmeier LM et al	2020	(18)F-PSMA-1007 PET/CT for response assessment in patients with metastatic renal cell carcinoma undergoing tyrosine kinase or checkpoint inhibitor therapy: preliminary results.	33369689	INTRODUCTION: Tyrosine kinase (TKI) and checkpoint inhibitors (CI) prolonged overall survival in metastatic renal cell carcinoma (mRCC). Early prediction of treatment response is highly desirable for the individualization of patient management and improvement of therapeutic outcome; however, serum biochemistry is unable to predict therapeutic efficacy. Therefore, we compared (18)F-PSMA-1007 PET i…	retrospective cohort	11	metastatic	PSMA-PET	predictive	radiologic	Liquid Biopsy	7, 11 (63.6%) patients underwent TKI therapy (2x cabozantinib, 3x sunitinib, 1x axitinib, 1x levantinib + everolimus), 4, 11 (36.4%) patients underwent CI therapy (2x ipilimumab + nivolumab, 1x nivolumab, 1x pembrolizumab)	TKI, ICI	1. In this study, PSMA-PET imaging was performed on 11 patients with mRCC. All patients showed PSMA-avid lesions at baseline, but follow-up PET scans revealed varying responses: 3 patients achieved complete response (CRPET), 3 had partial response (PRPET), 4 showed stable disease (SDPET), and 1 experienced progressive disease (PDPET). 2. Comparison with RECIST 1.1 criteria showed agreement in onl…	1. The study had a small sample size. 2. The adapted approach for defining response categories on PSMA-PET needs prospective validation, including the evaluation of overall survival as an endpoint. 3. The establishment of precise cut-off values on PSMA-PET for accurately predicting treatment response in terms of overall survival is still required. 4. The newly introduced response criteria for imm…
Drljevic-Nielsen A et al	2022	Prognostic Utility of Parameters Derived From Pretreatment Dual-Layer Spectral-Detector CT in Patients With Metastatic Renal Cell Carcinoma.	34910540	BACKGROUND. New therapies have emerged for metastatic renal cell carcinoma (mRCC), though corresponding imaging markers are lacking. Dual-layer spectral-detector CT (DLCT) can quantify iodine concentration (IC) and effective atomic number (Z(effective)), providing information beyond attenuation that may indicate mRCC prognosis. OBJECTIVE. The purpose of our study was to assess the utility of the …	prospective cohort	120	metastatic	iodine concentration, effective atomic number	predictive	radiologic	Tumor Biopsy	0	TKI, ICI	1. High iodine concentration (IC) and high effective atomic number (Z-effective), derived from baseline dual-layer spectral computed tomography (DLCT), were significant favorable prognostic factors for ORR, PFS, and OS in patients with mRCC. 2. These associations were independent of clinical characteristics and treatment factors, indicating that IC and Z-effective provide valuable prognostic info…	1. Patient factors like cardiac output and weight can influence tissue contrast enhancement and may affect quantitative measurements, despite attempts to account for these factors. 2. Normalizing the measurements to aortic measurements as a method to adjust for differences in cardiac output lacks validation and standardization. 3. Pelvic target lesions were excluded from the analysis since arteri…
Klümper N et al.	2021	C-reactive protein flare-response predicts long-term efficacy to first-line anti-PD-1-based combination therapy in metastatic renal cell carcinoma.	34925829	OBJECTIVES: Immune checkpoint blockade (IO) has revolutionised the treatment of metastatic renal cell carcinoma (mRCC). Early C-reactive protein (CRP) kinetics, especially the recently introduced CRP flare-response phenomenon, has shown promising results to predict IO efficacy in mRCC, but has only been studied in second line or later. Here, we aimed to validate the predictive value of early CRP …	retrospective cohort	95	metastatic	C-Reactive Protein (CRP) flare-response	predictive	immunologic	Liquid Biopsy	αPD‐1, αCTLA4 + nivolumab, ipilimumab, α PD‐1, pembrolizumab + VEGFR‐TKI, axitinib	combination (immunotherapy + immunotherapy, immunotherapy + TKI)		N/A
Bakouny et al.	2023	Upfront Cytoreductive Nephrectomy for Metastatic Renal Cell Carcinoma Treated with Immune Checkpoint Inhibitors or Targeted Therapy: An Observational Study from the International Metastatic Renal Cell Carcinoma Database Consortium	36272943	Background: The role of upfront cytoreductive nephrectomy (CN) for metastatic renal cell carcinoma (mRCC) in the era of immune checkpoint inhibitors is unclear. Objective: To evaluate the relationship between upfront CN and clinical outcomes in the setting of mRCC treated with immune checkpoint inhibitors or targeted therapy. Design, setting, and participants: Using the International Metastatic R…	retrospective cohort	4639	metasatic	cytoreductive nephrectomy	prognositic	Other	Tumor Biopsy	sunitinib, nivolumab, ipilumab	immunotherapy	1. Upfront CN improved survival in mRCC patients regardless of therapy type. 2. Role of CN in mRCC management questioned, but potential benefits seen in selected patients. 3. Younger, low-risk, non-metastatic, better performance status patients more likely to undergo upfront CN. 4. Upfront CN may enhance immune response with checkpoint inhibitors for metastatic RCC. 5. Other studies support incre…	1. Patients from academic centers may not represent the general population, affecting generalizability. 2. Unmeasured factors like symptoms, medical conditions, and disease extent could have influenced the results. 3. Retrospective design and lack of randomization introduce potential selection bias. 4. Inability to adjust for unmeasured confounders impacts result validity, despite sensitivity ana…
Hall PE, et al	2020	Radiological Response Heterogeneity Is of Prognostic Significance in Metastatic Renal Cell Carcinoma Treated with Vascular Endothelial Growth Factor-targeted Therapy.	30738795	Background: Response evaluation criteria in solid tumours (RECIST) is widely used to assess tumour response but is limited by not considering disease site or radiological heterogeneity (RH). Objective: To determine whether RH or disease site has prognostic significance in patients with metastatic clear-cell renal cell carcinoma (ccRCC). Design, setting, and participants: A retrospective analysis …	retrospective cohort	138	metastatic	radiological heterogeneity	prognostic	radiologic	Tumor Biopsy	cediranib, cediranib saracatinib	VEGFi	1. Among patients with a complete/partial response or stable disease according to RECIST 1.1 and multiple lesions at week 8, those displaying a high heterogeneous response had a shorter OS compared to those with a homogeneous response (Hazard Ratio 2.01; 95% CI: 1.39-2.92; p<0.001). 2. The response by disease site at week 8 did not significantly impact OS. However, at disease progression, the pre…	1. The study design is retrospective. 2. The sample size in the study was small, limiting the ability to reject the null hypothesis and generalize the findings. 3. Cediranib, the drug examined in the study, is not licensed for use in RCC, which may impact its applicability and availability in clinical practice. 4. Further research is needed to determine if the findings from this study can be exte…
Lin Z, et al.	2018	Tumor infiltrating CD19(+) B lymphocytes predict prognostic and therapeutic benefits in metastatic renal cell carcinoma patients treated with tyrosine kinase inhibitors.	30288343	The objective response rate (ORR) of tyrosine kinase inhibitors (TKIs) therapy in metastatic renal cell cancer (mRCC) patients was not satisfactory. Effective indicator of mRCC patient selection for TKI therapy is urgently needed. The function of tumor infiltrating B lymphocytes (TIBs) in tumor immune elimination is still unclear. We aim to investigate the prognostic and predictive value of TIBs …	retrospective cohort	108	metastatic	Tumor infiltrating CD19(+) B Lymphoyte Count	prognostic and predictive	immunologic	Liquid Biopsy	sunitinib, sorafenib	TKI	1. Positive infiltration of tumor-infiltrating B cells (TIBs) was found to be associated with better therapeutic response, longer OS, and PFS in mRCC patients treated with sunitinib. 2. Combining TIBs with the International Metastatic Renal-Cell Carcinoma Database Consortium (IMDC) model improved the predictive value of OS in patients receiving TKI therapy. 3. Additionally, TIBs showed a positive…	1. The major limitation of this study is the relatively small sample size, but CD19+ TIBs still showed strong predictive value for sunitinib therapeutic response and survival in mRCC patients. 2. TIBs in different locations exhibit distinct phenotypes, and certain subtypes of TIBs can suppress tumor immunity. Further research is needed to understand the specific functions of different TIBs subgro…
Takamatsu K et al	2018	Prognostic Value of Baseline Serum C-Reactive Protein Level in Intermediate-Risk Group Patients With Metastatic Renal-Cell Carcinoma Treated by First-Line Vascular Endothelial Growth Factor-Targeted Therapy.	29678472	BACKGROUND: Almost half of patients with metastatic renal-cell carcinoma (mRCC) are classified as intermediate risk by the International Metastatic Renal Cell Carcinoma Database Consortium (IMDC) model. The aim of this study was to evaluate whether baseline C-reactive protein (CRP) levels predict overall survival (OS) in intermediate-risk group mRCC patients. PATIENTS AND METHODS: Data from 107 i…	retrospective cohort	107	metastatic	C-Reactive Protein (CRP)	prognostic	immunologic	Liquid Biopsy	sunitinib, axitinib, sorafenib, pazopanib	TKI	1. Among 107 patients with intermediate-risk disease, 43% had elevated CRP levels, which were found to be an independent prognostic factor for overall survival. 2. Patients with intermediate-nonelevated CRP had better survival rates similar to the favorable-risk group, while patients with intermediate-elevated CRP had lower survival rates similar to the poor-risk group, suggesting that baseline C…	1. The study design is retrospective. 2. There might be patient selection bias, as the study relies on a specific group of patients. 3. Institutional bias could be present, as the data is collected from only two institutions, which might not represent the broader population. 4. The small sample size from the two institutions might limit the generalizability of the results. 5. The lack of central …
Go H et al	2019	Development of Response Classifier for Vascular Endothelial Growth Factor Receptor (VEGFR)-Tyrosine Kinase Inhibitor (TKI) in Metastatic Renal Cell Carcinoma.	28963640	Vascular endothelial growth factor receptor (VEGFR)-targeted therapy improved the outcome of metastatic renal cell carcinoma (mRCC) patients. However, a prediction of the response to VEGFR-tyrosine kinase inhibitor (TKI) remains to be elucidated. We aimed to develop a classifier for VEGFR-TKI responsiveness in mRCC patients. Among 101 mRCC patients, ones with complete response, partial response, …	Retrospective cohort	101	metastatic	age, time from diagnosis to TKI initiation, thrombocytosis, tumor size, pT stage, ISUP grade, sarcomatoid change, necrosis, pAKT, PD-L1, PD-L2, FGFR2, pS6, PDGFRβ, HIF-1α, IL-8, CA9, miR-421	predictive	radiologic	Tumor Biopsy	0	TKI-VGFR	1. Using SVM, a classifier that incorporates necrosis, sarcomatoid component, and HIF-1α achieved an accuracy of 0.87. 2. When tested on the entire patient cohort, the classifier demonstrated a notable accuracy of 0.875 (95% CI, 0.782-0.938). 3. The classifier can be simplified into a decision tree for practical clinical application. 4. The developed VEGFR-TKI response classifier, which integrate…	1. The small size of the patient population and the retrospective design are limitations in this study. 2. It is necessary to have an independent cohort to validate and confirm the clinical utility of this response classifier.
García-Donas J et al.	2017	A Prospective Observational Study for Assessment and Outcome Association of Circulating Endothelial Cells in Clear Cell Renal Cell Carcinoma Patients Who Show Initial Benefit from First-line Treatment. The CIRCLES (CIRCuLating Endothelial cellS) Study (SO	28753791	BACKGROUND: Markers able to predict the response to antiangiogenics in metastatic clear cell renal cell carcinoma (ccRCC) are not available. The development of new treatment options like immunotherapy are reaching the clinic; therefore, predictors of benefit from these different available treatments are increasingly needed. OBJECTIVE: In this study, we prospectively assessed the association of ci…	prospective cohort	75	metastatic	circulating endothelial cells	predictive	immunologic	Liquid Biopsy	Suntinib, Pazopanib, Sunitinib to pazopanib	immunotherapy	1. Patients with higher baseline levels of circulating endothelial cells (CECs) exhibited a significantly longer progression-free survival compared to those with lower CEC levels (22.2 months vs. 12.2 months) with a hazard ratio of 2.5. 2. There was no significant difference in CEC levels observed between baseline and tumor progression, with median levels of 50 CECs/4ml and 52 CECs/4ml, respectiv…	N/A
Yasuda Y et al.	2017	Early response of C-reactive protein as a predictor of survival in patients with metastatic renal cell carcinoma treated with tyrosine kinase inhibitors.	28733795	BACKGROUND: Pretreatment C-reactive protein (CRP) has been shown to be an independent prognostic factor for metastatic renal cell carcinoma (mRCC) treated with tyrosine kinase inhibitors (TKIs). We further evaluated the early response of CRP after the initiation of TKIs. METHODS: A total of 103 patients (80 men and 23 women) were treated with TKIs for mRCC from 2008-2013. Patients were divided in…	Retrospective cohort	103	metastatic	C-Reactive Protein (CRP)		immunologic	Liquid Biopsy	sunitinib, sorafenib	TKI	1. Over a median follow-up period of 21 months, patients were divided into three groups: non-elevated, early CRP responder, and non-early CRP responder. 2. Significant differences in the 1-year PFS and OS rates were observed among these groups, with the early CRP responder group showing improved outcomes. 3. In multivariate analysis, early CRP response at 4 weeks emerged as an independent predict…	1. Due to the small sample size and retorspective design of this study, further larger studies are needed to confirm and validate the findings. 2. In this study, the study defined early CRP response as a decrease of >20% in CRP levels at 4 weeks after starting TKI therapy, but additional analysis is required to determine the optimal definition of CRP response. 3. Despite CRP being a nonspecific i…
Martini DJ et al.	2021	Immune-Related Adverse Events as Clinical Biomarkers in Patients with Metastatic Renal Cell Carcinoma Treated with Immune Checkpoint Inhibitors	34156726	Background: Immune checkpoint inhibitors (ICIs) are an important treatment for metastatic renal cell carcinoma (mRCC). These agents may cause immune-related adverse events (irAEs), and the relationship between irAEs and outcomes is poorly understood. We investigated the association between irAEs and clinical outcomes in patients with mRCC treated with ICIs. Methods: We performed a retrospective s…	Retrospective cohort	200	metastatic	Immune Related Adverse Events (irAE)		immunologic	Tumor Biopsy	0	immunotherapy	1. The majority of patients (71.0%) in the study were male, and approximately one-third of patients (33.0%) experienced irAEs, most commonly affecting the endocrine glands, gastrointestinal tract, or skin. 2. Patients who experienced irAEs had significantly longer OS, a higher chance of clinical benefit (CB), and a trend towards longer PFS in multivariate analysis. 3. Specifically, patients with …	1.The study design is retrospective. 2. Attempted to mitigate selection bias by including all RCC patients who received at least one dose of ICI and had adequate follow-up data, regardless of RCC subtype, prior therapy lines, or ICI regimen. 3. Underestimation of irAEs due to heterogeneity in documentation in the electronic medical record. 4. Small sample size for patients with thyroid irAEs (n =…
Udayakumar D et al	2021	Deciphering Intratumoral Molecular Heterogeneity in Clear Cell Renal Cell Carcinoma with a Radiogenomics Platform.	34210685	PURPOSE: Intratumoral heterogeneity (ITH) challenges the molecular characterization of clear cell renal cell carcinoma (ccRCC) and is a confounding factor for therapy selection. Most approaches to evaluate ITH are limited by two-dimensional ex vivo tissue analyses. Dynamic contrast-enhanced magnetic resonance imaging (DCE-MRI) can noninvasively assess the spatial landscape of entire tumors in the…	retrospective cohort	49	metastatic	MRI contrast enhancement-identified phenotypes	predictive	radiologic	Tumor Biopsy	Sunitinib, Sorafenib, Pazopanib, Axitinib, Ipilimumab + nivolumab	TKI	1. Utilizing DCE-MRI, unique tumor characteristics related to angiogenesis and inflammation were observed, which varied both within and between tumors. These characteristics have the potential to impact the efficacy of antiangiogenic drugs and immunotherapies. 2. Through the comprehensive analyses, the study discovered that angiogenesis and inflammation often coexist within tumors but exhibit spa…	1. The proposed image-based tissue procurement relies on the co-localization efforts between pre-surgical imaging and post-surgical histologic analysis, but misalignment between imaging and tissue specimen occurred in some cases. 2. The study cohort was primarily composed of small renal tumors with low-grade histology and indolent behavior, limiting the generalizability of the findings. Future st…
Wu G et al	2017	Assessment of response to anti-angiogenic targeted therapy in pulmonary metastatic renal cell carcinoma: R2* value as a predictive biomarker.	28130612	PURPOSE: To evaluate the utility of MR R2*-mapping and the optimal time-point for assessing the response of pulmonary metastatic renal cell carcinoma (mRCC) to anti-angiogenic targeted therapy (aATT). MATERIALS AND METHODS: The exploration-sample group and the validation-sample group consisted of 22 and 16 patients. The parameters of MR R2*-mapping, including the R2* value at each time-point (R2*…	prospective cohort	22/16	metastatic	changes in the R2* value between baseline second treatment	predictive	radiologic	Tumor Biopsy	0	TKI	1. Early identification of non-responding patients could improve patient outcomes and reduce costs. 2. R2* values measured after the second treatment cycle were useful in predicting PFS in patients with mRCC. 3. Tumthe angiogenesis and growth differ between patients who respond well and those who respond poorly to treatment, and R2* values reflect tissue information dependent on blood oxygenation…	1. The utility of R2* value may be restricted to the evaluation of small pulmonary metastatic renal cell carcinoma, as larger lesions may not be detectable on R2* imaging. 2. The ability of lesion visibility on R2* imaging to predict treatment outcome needs to be verified in a larger population, as the population exhibiting this phenomenon was relatively small. 3. B0 inhomogeneity can affect the …
Del Re M et al	2022	The amount of DNA combined with TP53 mutations in liquid biopsy is associated with clinical outcome of renal cancer patients treated with immunotherapy and VEGFR-TKIs.	35974365	BACKGROUND: Despite the increasing number of treatment options, reliable prognostic/predictive biomarkers are still missing for patients affected by metastatic clear cell renal cell carcinoma (mccRCC). METHODS: Patients with mccRCC undergoing standard first line treatment were enrolled. Blood (12 ml) was drawn at treatment baseline and circulating free DNA (cfDNA) was extracted from plasma. Next-…	retrospective cohort	28	metastatic	circulating free DNA, TP53	predictive	genomic	Liquid Biopsy	ipilimumab + nivolumab, sunitinib, pazopanib, cabozantinib	VEGFi, immunotherapy	1. In a study involving 48 patients, the quantity of cfDNA in the bloodstream was found to stratify patients based on PFS and OS, and it also correlated with treatment response. 2. By establishing a cfDNA threshold of 0.883 ng/μl, patients were categorized into short, intermediate, and long responders, showcasing notable differences in PFS durations. 3. Among patients with high cfDNA levels and m…	1. The study design is retrospective.
Jee BA et al	2022	Molecular Subtypes Based on Genomic and Transcriptomic Features Correlate with the Responsiveness to Immune Checkpoint Inhibitors in Metastatic Clear Cell Renal Cell Carcinoma.	35625960	Clear cell renal cell carcinoma (ccRCC) has been reported to be highly immune to and infiltrated by T cells and has angiogenesis features, but the effect of given features on clinical outcomes followed by immune checkpoint inhibitors (ICIs) in ccRCC has not been fully characterized. Currently, loss of function mutation in PBRM1, a PBAF-complex gene frequently mutated in ccRCC, is associated with …	retrospective cohort	60	metastatic	PBRM1	predictive	genomic	Tumor Biopsy	nivolumab	immunotherapy	1. Distinct genomic and transcriptomic features among patients contribute to variations in the response to immune checkpoint inhibitors (ICIs). 2. Patients classified under subtype 2 demonstrated enhanced response and improved survival upon ICI treatment. This subtype is characterized by a higher occurrence of PBRM1 mutation, metabolic programs, and a lower exhausted immune phenotype. 3. In-depth…	1. The relatively small sample size was a critical limitation of the study, but efforts were made to address this by merging data from the CheckMate 025 study. 2. The study design is retrospective. 3. The discrepancy in the time between tumor sampling and anti-PD1 therapy, as well as the varied treatment history of the patients, could impact the interpretation of genomic and transcriptomic status…
Bootsma M et alk	2022	Longitudinal Molecular Profiling of Circulating Tumor Cells in Metastatic Renal Cell Carcinoma.	35617646	PURPOSE: Liquid biopsies in metastatic renal cell carcinoma (mRCC) provide a unique approach to understand the molecular basis of treatment response and resistance. This is particularly important in the context of immunotherapies, which target key immune-tumor interactions. Unlike metastatic tissue biopsies, serial real-time profiling of mRCC is feasible with our noninvasive circulating tumor cel…	prospective cohort or a phase II multicenter adaptive immunotherapy trial.	457	metastatic	CTC, HLA1 to PD-L1 ratio (HP ratio)	prognostic	immunologic	Liquid Biopsy	0	immunotherapy	1. Consistently lower levels of circulating tumor cells (CTCs) were observed in patients with radiographic responses throughout their treatment. 2. Patients with a higher annual trajectory of CTC enumeration (above 0.12 CTCs/mL) experienced shorter overall survival compared to those with lower trajectories (median 17.0 months vs. 21.1 months, p < 0.001). 3. The HP ratio, a measure of tumor burden…	1. The institutional cohort, like most institutional cohorts, exhibited heterogeneity in treatments, potentially influencing the generalizability of the findings. 2. The study included a small number of patients treated with ICB plus TKI, as well as patients with sarcomatoid/rhabdoid features, necessitating future studies focused on these specific populations for better extrapolation of results. …
Mizuno R et al	2022	Predictors of Survival in Favorable Risk Patients with Metastatic Renal Cell Carcinoma Treated with a Single-Agent First-Line Therapy.	35139522	INTRODUCTION: The aim of this retrospective study was to elucidate predictors of survival in metastatic renal cell carcinoma (mRCC) patients in an International Metastatic Renal Cell Carcinoma Database Consortium favorable risk group treated with frontline therapy without immune checkpoint inhibitors. METHODS: A total of 238 patients with mRCC were reviewed. Among them, 55 patients in favorable r…	retrospective cohort	238	metastatic	longer duration of first-line treatment lung only metastases	predictive	Other	Tumor Biopsy	0	TKI, other (mTOR inhibitor, Cytokines)	1. After a median follow-up of 46.2 months since the initiation of first-line treatment, the median PFS was 29.3 months, and the median OS was not reached. 2. The estimated percentages of patients who were alive at 12 and 24 months were 96.1% and 94.1%, respectively. 3. In a multivariate analysis, a longer duration of first-line treatment (hazard ratio [HR]: 0.972, 95% confidence interval [CI]: 0…	1. The retrospective nature of the study introduces a potential selection bias. 2. The study is limited by the relatively small number of patients from single institution. 3. Despite a low objective response rate, the cohort demonstrated a longer OS. This could be attributed to the inclusion of non-clear histology cases and the use of first-line systemic therapy other than TKIs. 4. The analysis m…
Martini DJ, et al	2020	Novel Risk Scoring System for Patients with Metastatic Renal Cell Carcinoma Treated with Immune Checkpoint Inhibitors.	32162798	BACKGROUND: The International Metastatic Renal Cell Carcinoma Database Consortium (IMDC) criteria are the gold standard for risk-stratifying patients with metastatic renal cell cancer (mRCC). We developed a novel risk scoring system for patients with mRCC treated with immune checkpoint inhibitors (ICIs). METHODS: We performed a retrospective analysis of 100 ICI-treated patients with mRCC at Winsh…	Retrospective cohort	100	metastatic	Monocyte to Lymphocyte Ratio (MLR), body mass, number sites of metastases	predictive	immunologic	Liquid Biopsy	0	immunotherapy	1. The study included mostly male patients (66%) with clear cell renal cell carcinoma (72%), and the majority (71%) received anti-programmed cell death protein-1 monotherapy. 2. The risk scoring criteria developed for the study showed higher Uno's concordance statistics compared to the International Metastatic Renal Cell Carcinoma Database Consortium (IMDC) criteria in predicting overall survival…	1. The study design is a retrospective cohort study prone to selection bias. 2. Attempted to mitigate selection bias by including all patients at the center who received at least one dose of ICI, irrespective of RCC histology or baseline characteristics. 3. BMI is an imperfect marker of body composition, especially with the increasing prevalence of obesity. 4. Chose BMI as a marker of body compos…
Cao YW, et al	2018	Monocarboxylate transporters MCT1 and MCT4 are independent prognostic biomarkers for the survival of patients with clear cell renal cell carcinoma and those receiving therapy targeting angiogenesis.	29657088	BACKGROUND: Prognostic biomarkers for patients with clear cell renal cell carcinoma (ccRCC), particularly those receiving therapy targeting angiogenesis, are not well established. In this study, we examined the correlations of monocarboxylate transporter 1 (MCT1) and MCT4, 2 critical transporters for glycolytic metabolism, with various clinicopathological parameters as well as survival of patient…	retrospective cohort	38	metastatic	MCT1, MCT4	prognostic	genomic	Tumor Biopsy	sorafenib, sunitinib	VEGFRi	1. MCT1 and MCT4 expression did not show significant correlations with various clinical factors in ccRCC patients. 2. However, high expression of either MCT1 or MCT4 was associated with reduced OS and PFS in the overall cohort of ccRCC patients. 3. In patients receiving targeted therapy, high expression of either MCT1 or MCT4 was significantly associated with reduced PFS but not OS, indicating th…	N/A
Mauge L et al	2023	Circulating Biomarkers in Patients With Locally Advanced or Metastatic Renal Cell Carcinoma Treated With Everolimus in the Pre-nephrectomy Setting.	36526521	Many drugs are available in renal cell carcinoma (RCC), yet clinicians are still looking for predictive biomarkers of disease recurrence or progression supporting more personalised treatments. An assessment of circulating biomarkers over time was carried out in this French, open-label, single-arm, multicentre trial conducted in 25 patients with either locally advanced (n = 14) or metastatic RCC (…	prospective cohort			IL-6		immunologic	Liquid Biopsy	everolimus	mTORi	1. Circulating biomarker levels at baseline were not able to determine the prognostic value for identifying responders to everolimus therapy. 2. Everolimus treatment resulted in a decrease in circulating leucocytes and platelets, reflecting its haematotoxicity and anti-angiogenic effect. 3. Proportions of pro-angiogenic monocytes did not significantly change with everolimus treatment, but sVEGFR-…	1. The study was conducted with a small sample size. 2. There was missing data. 3. There was a short follow-up period. 4. There was a large intra-individual variability in biomarker profiles, limiting statistical power.
Hermann T et al	2022	Body Mass Index, Sarcopenia, and Their Variations in Predicting Outcomes for Patients Treated with Nivolumab for Metastatic Renal Cell Carcinoma.	36526521	INTRODUCTION: The advent of immune checkpoint inhibitors (ICIs) such as nivolumab has enabled outcomes for metastatic renal cell carcinoma (mRCC) to be improved. However, only around 25% of patients respond to these therapies without being able to formally identify them. Data on relevant predictive markers are still lacking. The obesity paradox has been shown as a relevant prognostic marker in mR…	retrospective cohort	66	metastatic	body mass	predictive	physiologic	Tumor Biopsy	nivolumab	immunotherapy	1. A higher body mass index (BMI) at baseline was significantly associated with response at the first scan (p = 0.036). 2. Patients who experienced weight gain had longer OS compared to those with weight loss (p = 0.00028). 3. The median OS for sarcopenic patients was 17.2 months, while it was 31.6 months for the non-sarcopenic group, but the difference was not statistically significant. 4. This …	1. The cohort size was small, and the patients were treated with nivolumab, which is no longer the standard of care. 2. Further exploration with larger patient populations is needed, particularly focusing on combinations of immunotherapies or immunotherapy combined with new tyrosine kinase inhibitors, which have become the new standard for advanced mRCC. 3. The study's limitation includes the use…
Iinuma K et al	2021	Efficacy and Safety of Nivolumab and Ipilimumab for Advanced or Metastatic Renal Cell Carcinoma: A Multicenter Retrospective Cohort Study.	33916792	We conducted a multicenter, retrospective study to evaluate the efficacy and safety of combination nivolumab plus ipilimumab (NIVO+IPI) in 35 patients with advanced or metastatic renal cell carcinoma (mRCC). In this study, we focused on patients who received NIVO+IPI and were stratified into intermediate- or poor-risk disease according to the International Metastatic Renal Cell Carcinoma Database…	Retrospective cohort	35	metastatic	Platelet to Lymphocyte Ratio (PLR)	predictive	immunologic	Liquid Biopsy	NIVO + IPI (CTLA-4)	immunotherapy	1. The median follow-up period for patients was 1 year, and the 1-year OS rate was 95.8%. 2. The ORR was 34.3%, and the disease control rate (DCR) was 80.0%. 3. Fthe patients (11.4%) achieved a complete response based on the best overall response (BOR) evaluation. 4. Stratifying by NLR, patients with an NLR –Ü 4.6 had a higher 1-year PFS rate of 82.6% compared to those with an NLR > 4.6. 5. Simil…	1. The study design is retrospective study conducted with multicenter data, introducing potential bias due to variations in diagnosis and treatment among institutions. 2. Relatively small number of enrolled patients and short follow-up period. 3. Lack of a control group receiving TKIs and VEGF or mTOR inhibitors for mRCC. 4. Inability to evaluate the expression levels of PDL-1 and CTLA-4 due to t…
Tucker MD et al	2021	Association of baseline neutrophil-to-eosinophil ratio with response to nivolumab plus ipilimumab in patients with metastatic renal cell carcinoma.	35954493	BACKGROUND: The identification of biomarkers to select patients with metastatic renal cell carcinoma (mRCC) most likely to respond to combination immunotherapy (IO) is needed. We sought to investigate an association of the baseline neutrophil-to-eosinophil ratio (NER) with outcomes to nivolumab plus ipilimumab for patients with mRCC. METHODS: We performed a retrospective review of patients with c…	Retrospective cohort	110	metastatic	Neutrophil to Eosinophil Ratio (NER)	predictive	immunologic	Liquid Biopsy	NIVO + IPI (anti-CTLA-4 antibody)	immunotherapy	1. In this study involving 110 patients, the median age was 61 years and 75% were treatment-naive. 2. Patients with a baseline NER below the median (26.4) had a higher ORR of 40% compared to 21.8% in patients with a higher NER (OR 2.39, p = 0.04). 3. Patients with a lower baseline NER had a significantly longer median PFS of 8.6 months compared to 3.2 months in patients with a higher NER (HR 0.50…	1. The study design is retrospective and largely descriptive nature of the study. 2. Lack of a non-immunotherapy agent (e.g., anti-VEGF TKI or newer immunotherapy-TKI combinations) for comparison. 3. Inability to adequately account for potential influences from external stheces such as medications, infections, and autoimmune conditions on neutrophils and eosinophils. 4. Absence of on-treatment da…
Ueki H et al	2022	Association between sarcopenia based on psoas muscle index and the response to nivolumab in metastatic renal cell carcinoma: A retrospective study.	35796138	PURPOSE: Two methods are used to identify sarcopenia by calculating skeletal muscle area on computed tomography: the skeletal muscle index (SMI) and the psoas muscle index (PMI). Programmed death (PD)-1 inhibitors are helpful in treating metastatic renal cell carcinoma (mRCC). However, there remains insufficient information regarding a clear and easy-to-use biomarker for predicting the response t…	retrospective cohort	96	primary	PMI-based sarcopenia	prognostic	physiologic	Tumor Biopsy	nivolumab	immunotherapy	1. Sarcopenia was detected in 74.0% of patients using the skeletal muscle index (SMI) definition, while only 34.3% were diagnosed with sarcopenia using the psoas muscle index (PMI) definition. 2. Multivariate analysis revealed that sarcopenia based on PMI (hazard ratio [HR], 3.85; 95% confidence interval [CI], 2.04-7.26; p<0.001) and poor risk status according to the International Metastatic RCC …	1. The study had retrospective design and a small sample size. 2. A larger prospective study is necessary to validate the prognostic role of sarcopenia in RCC patients treated with nivolumab. 3. Changes in skeletal muscle volume and weight over time, often indicating cancer cachexia, were not assessed in this study. 4. Clear cutoff values for sarcopenia based on skeletal muscle index (SMI) and ps…
Carril-Ajuria L eta l	2022	Baseline circulating unswitched memory B cells and B-cell related soluble factors are associated with overall survival in patients with clear cell renal cell carcinoma treated with nivolumab within the NIVOREN GETUG-AFU 26 study.	35640928	BACKGROUND: The phase II NIVOREN GETUG-AFU 26 study reported safety and efficacy of nivolumab in patients with metastatic clear cell renal cell carcinoma (m-ccRCC) in a 'real-world setting'. We conducted a translational-research program to determine whether specific circulating immune-cell populations and/or soluble factors at baseline were predictive of clinical outcomes in patients with m-ccRCC…	Phase II trial	106	metastatic	B-cell Count	predictive	immunologic	Liquid Biopsy	nivolumab	immunotherapy	1. Among the 44 patients, baseline unswitched memory B cells (NSwM B cells) were enriched in responders and associated with improved OS and PFS. 2. Responders showed enrichment in circulating T follicular helper (Tfh) cells and tertiary lymphoid structures (TLS). 3. Circulating NSwM B cells had a positive correlation with Tfh cells and TLS, as well as CD20+ B cells at the tumor center, while they…	1. Multiple statistical tests were conducted without implementing multiple analysis correction, possibly leading to increased risk of false-positive findings. 2. The majority of patients had undergone nephrectomy, resulting in a time gap between collection of the primary tumor sample for TLS evaluation and baseline blood samples used for immuno-monitoring. 3. The diverse treatment lines and prior…
Nishiyama N et al	2020	The neutrophil-lymphocyte ratio has a role in predicting the effectiveness of nivolumab in Japanese patients with metastatic renal cell carcinoma: a multi-institutional retrospective study.	32711491	BACKGROUND: The neutrophil-lymphocyte ratio (NLR) is a well-known prognostic marker in various cancers. However, its role as a predictive marker for the effectiveness of nivolumab in patients with metastatic RCC (mRCC) remains unclear. We evaluated the relationships between the NLR and progression-free survival (PFS) or overall survival (OS) in mRCC patients treated with nivolumab. METHODS: The d…	Retrospective cohort	52	metastatic	Neutrophil to Lymphocyte Ratio (NLR)	predictive	immunologic	Liquid Biopsy	nivolumab	immunotherapy	1. The median duration of nivolumab therapy was 7.1 months, with a range of 2.9 to 24.4 months. 2. The objective response rate to the therapy was 25%, and the rates of PFS at 1 and 2 years were 46.2% and 25.2%, respectively. 3. The median values of NLR at baseline and 4 weeks were 3.7 and 3.3, respectively. 4. Patients with an NLR of less than 3 at 4 weeks had a better 1-year PFS and OS compared …	1. Multi-institutional retrospective study, potentially leading to variations in patients' characteristics and treatment strategies. 2. The study had a small number of patients included in the study. 3. Despite the limitations, the results are considered clinically informative for predicting clinical outcomes of patients receiving nivolumab as a sequential treatment. 4. Prospective study with a l…
Ueda et al	2022	Absolute lymphocyte count is an independent predictor of survival in patients with metastatic renal cell carcinoma treated with nivolumab.	34607361	OBJECTIVE: Programmed cell death-1 antibody therapy has demonstrated improved progression-free survival and overall survival in patients with metastatic renal cell carcinoma. However, there are limited studies on biomarkers that can predict the efficacy of immune checkpoint inhibitors. We examined the influence of peripheral inflammatory biomarkers on the clinical outcomes of patients with metast…	Retrospective cohort	38	metastatic	Lymphocyte count	predictive	immunologic	Liquid Biopsy	nivolumab	immunotherapy	1. Patients with low absolute lymphocyte count (<1300/_l) had significantly shorter median progression-free survival and overall survival compared to those with high absolute lymphocyte count (p = 0.0102 and p = 0.0026, respectively). 2. Median overall survival was shorter in patients with a high neutrophil-lymphocyte ratio (—ñ3.0) compared to those with a low neutrophil-lymphocyte ratio (p = 0.0…	1. The study design is retrospective. 2. Small patient sample size and heterogeneous treatment lines. 3. Lack of validation for concurrent inflammatory states or the use of immunomodulators, which could impact inflammatory markers. 4. Absence of examination for previously reported biomarkers such as PD-L1 expression, tumor mutational burden, and TIL levels. 5. Further validation in larger and mor…
Choueiri et al.	2021	Inhibition of hypoxia-inducible factor-2α in renal cell carcinoma with belzutifan: a phase 1 trial and biomarker analysis	33888901	Hypoxia-inducible factor-2α (HIF-2α) is a transcription factor that frequently accumulates in clear cell renal cell carcinoma (ccRCC), resulting in constitutive activation of genes involved in carcinogenesis. Belzutifan (MK-6482, previously known as PT2977) is a potent, selective small molecule inhibitor of HIF-2α. Maximum tolerated dose, safety, pharmacokinetics, pharmacodynamics and anti-tumor …	Phase 1 + Phase 2 trial	95	metasatic	HIF-2α		genomic	Liquid Biopsy	Belzutifan	TKI	1. VHL loss of function and the accumulation of HIF-2α are known oncogenic events in ccRCC. 2. The HIF-2α inhibitor MK-3795 showed tolerability and some anti-tumor activity in a previous study. 3. The second-generation HIF-2α inhibitor, belzutifan, demonstrated promising anti-tumor activity and tolerability in this study. 4. The maximum tolerated dose of belzutifan was not reached, and the recomm…	1. The study had an open-label, single-arm design. 2. The findings of the study are based on a specific cohort of ccRCC patients. 3. The results of the study cannot be directly compared to other treatment options. 4. The limitations of the study design may introduce biases and confounding factors. 5. The generalizability of the findings may be limited to the specific population studied.
Schödela et al.	2016	Hypoxia, Hypoxia-inducible Transcription Factors, and Renal Cancer	26298207	Context—Renal cancer is a common urologic malignancy, and therapeutic options for metastatic disease are limited. Most clear cell renal cell carcinomas (ccRCC) are associated with loss of von Hippel-Lindau tumor suppressor (pVHL) function and deregulation of hypoxia pathways. Objective—This review summarizes recent evidence from genetic and biological studies showing that hypoxia and hypoxia-rela…	prospective cohort		metasatic	HIF-1α, HIF-2α, VHL		genomic	Tumor Biopsy		TKI	1. The hypoxia-signaling pathway is tightly linked to ccRCCs. 2. In experimental settings, HIF-1α and HIF-2α, two isoforms of HIF-α paralogues, have contrasting effects on tumor development and progression in ccRCC. HIF-1α acts as a tumor suppressor, while HIF-2α has oncogenic potential. 3. The dichotomy between HIF-1α and HIF-2α functions is unique to ccRCC tumors. 4. HIF stabilization occurs ea…	N/A
