# Supplementary material for: Comprehensive Systematic Review of Biomarkers in Metastatic Renal Cell Carcinoma: Predictors, Prognostics, and Therapeutic Monitoring
Source: Cancers (Basel). 2023 Oct 11;15(20):4934. doi: 10.3390/cancers15204934 (PMC10605584; doi:10.3390/cancers15204934)
Supplement: Supplementary file 1 [file cancers-15-04934-s001.zip › supplementary Table S2_Immuno, ICI.xlsx]

## Sheet: Sheet 1 - nah
Supplementary Table 2: Summary of studies investigating the use of immunologic biomarkers in patients on immunotherapy.
Biomarker	Type of Marker	Study Methodologies	Author	Year	Drug	Major Findings	Limitations
C-Reactive Protein (CRP)	Liquid Biopsy	Retrospective cohort	Abuhelwa et al. Roussel et al. Ishihara et al. Kankkunen et al., Noguchi et al. , Fukuda et al., Takamatsu K et al.	2022 2021 2019 2022, 2020, 2021, 2019	PD-1, CLTA-4 + PD-1, anti-PD-L1 + antiangiogenic therapy nivolumab nivolumab nivolumab, nivolumab, nivolumab, Varies: In second-line TT, everolimus, axitinib, sunitinib, sorafenib, temsirolimus pazopanib.	1. The most predictive markers for OS and PFS were determined to be CRP. 2. The performance of CRP as an individual factor was found to surpass the accuracy of the IMDC risk tool, which incorporates six factors, in assessing prognosis. 3. An increase in baseline CRP levels was linked to a poorer OS (HR per 25 mg/l: 1.35, 95% CI: 1.16-1.52, p < 0.001) and PFS. 4. Elevated NLR was associated with a…	1. The study was limited to evaluating the combination of atezolizumab plus bevacizumab, and therefore, the findings may not be applicable to other treatment regimens or therapies. 2. The trial inclusion criteria used in studies such as IMmotion150 and IMmotion151, which required patients to have a Karnofsky performance score ≥70, no history of autoimmune diseases, and no active hepatitis B/C inf…
BTN2A1	Liquid Biopsy	Prospective cohort	Billon et al.	2021	nivolumab	1. A significant correlation was observed between elevated baseline plasmatic levels of BTN2A1 and decreased PFS in pre-treated patients with mRCC receiving nivolumab therapy. 2. However, there was no statistically significant difference in OS based on the baseline level of plasmatic BTN2A1. 3. Importantly, the baseline level of plasmatic BTN2A1 showed promise as an independent prognostic factor …	1. The study had a small sample size. 2. Biological role of BTN subfamily and γδ T cell immunity in mRCC must be elucidated.
CTC HLA1 to PD-L1 ratio (HP ratio)	Liquid Biopsy	Prospective cohort	Bootsma M et al.	2022	unspecified ICB	1. Consistently lower levels of circulating tumor cells (CTCs) were observed in patients with radiographic responses throughout their treatment. 2. Patients with a higher annual trajectory of CTC enumeration (above 0.12 CTCs/mL) experienced shorter overall survival compared to those with lower trajectories (median 17.0 months vs. 21.1 months, p < 0.001). 3. The HP ratio, a measure of tumor burden…	1. The institutional cohort, like most institutional cohorts, exhibited heterogeneity in treatments, potentially influencing the generalizability of the findings. 2. The study included a small number of patients treated with ICB plus TKI, as well as patients with sarcomatoid/rhabdoid features, necessitating future studies focused on these specific populations for better extrapolation of results. …
Glasgow Prognostic Score	Liquid Biopsy	Retrospective cohort	Brown et al. Fujiwara et al.	2021 2020	nivolumab sitravatinib, nivolumab	1. In patients with mRCC who receive ICI therapy at any stage, a higher baseline modified Glasgow Prognostic Score (mGPS) is associated with shorter PFS and OS. 1. The modified Glasgow Prognostic Score (mGPS) assessed at the initiation of nivolumab treatment emerged as the most robust predictor of OS, exhibiting significant variations among different mGPS scores (P < .0001). 2. Furthermore, addit…	1. Only 78% of the population had ccRCC. 2. The study design is retrospective. 3. There was a mix of mono and combo therapies, as well as multiple lines. 4. The study did not include information or analysis related to the first-line treatment received by the patients.
B-cell Count	Liquid Biopsy	Retrospective	Carril-Ajuria L eta l	2022	nivolumab	1. Among the 44 patients, baseline unswitched memory B cells (NSwM B cells) were enriched in responders and associated with improved OS and PFS. 2. Responders showed enrichment in circulating T follicular helper (Tfh) cells and tertiary lymphoid structures (TLS). 3. Circulating NSwM B cells had a positive correlation with Tfh cells and TLS, as well as CD20+ B cells at the tumor center, while they…	1. Multiple statistical tests were conducted without implementing multiple analysis correction, possibly leading to increased risk of false-positive findings. 2. The majority of patients had undergone nephrectomy, resulting in a time gap between collection of the primary tumor sample for TLS evaluation and baseline blood samples used for immuno-monitoring. 3. The diverse treatment lines and prior…
IL-6	Liquid Biopsy	Prospective cohort	Chehrazi-Raffle A et al.	2021	VEGF-TKI, immunotherapy	1. Clinical benefit was observed in similar proportions between patients receiving VEGF-TKI and ICI therapies. 2. However, patients benefiting from VEGF-TKIs had lower pretreatment levels of IL-6, IL-1RA, and granulocyte CSF, while those benefiting from ICIs had higher levels of IFN-γ and IL-12 at 1 month. 3. Additionally, specific cytokine profiles were associated with clinical benefit in each t…	1. The study included a small number of patients and lacked a healthy control arm, limiting the generalizability of the findings. 2. Patients were stheced from a single hospital, potentially introducing bias and not representing the overall population. 3. The heterogeneity of therapy line and previous exposure to VEGF-TKI and/or ICI therapy were additional limitations not accounted for in the stu…
Neutrophil to Eosinophil Ratio (NER)	Liquid Biopsy	Retrospective cohort	Chen et al. Tucker et al. Tucker MD et al	2022 2021 2021	ipilimumab, nivolumab NIVO + IPI (anti-CTLA-4 antibody) NIVO + IPI (anti-CTLA-4 antibody)	1. According to the results of multivariable regression analysis, a reduction of 1 unit in Ln NER at week 6 was significantly associated with improved progression-free survival (adjusted hazard ratio [AHR]: 0.78, p-value: 0.005) and overall survival (AHR: 0.67, p-value: 0.002). 2. When evaluating NER based on the percentage change, a decrease in NER exceeding 50% was found to be correlated with i…	1. Approximately 21% of the study population had non-clear cell renal cell carcinoma. 2. The available data were insufficient to directly compare the NER with other indices as a prognostic or predictive biomarker. The study did not perform direct comparisons with each of these various indices, thus limiting the comprehensive assessment and comparison of NER with other established indices. 3. The …
IL-12	Liquid Biopsy	Phase III trial	Figlin et al.	2020	Rocapuldencel-T	1. The administration of Rocapuldencel-T in combination therapy did not lead to an improvement in OS for patients. However, it was observed that the induced immune response exhibited a correlation with OS. 2. Through the analysis, two potential biomarkers were identified for predicting survival in patients undergoing Dendritic Cell-based immunotherapy. These biomarkers include the production of I…	1. Expansion of second- and third-line therapies available to treating clinicians including other TKIs, mTOR inhibitors, and checkpoint inhibitors, which may have impacted the OS determination for SOC group. 2. Comparisons of OS are influenced by the ratio of intermediate- to poor-risk patients included in the analysis. 3. Strict adherence to sunitinib therapy only throughout the CARMENA trial ve…
circulating endothelial cells	Liquid Biopsy	prospective cohort	García-Donas J et al.	2017	Suntinib, Pazopanib, Sunitinib to pazopanib	1. Patients with higher baseline levels of circulating endothelial cells (CECs) exhibited a significantly longer progression-free survival compared to those with lower CEC levels (22.2 months vs. 12.2 months) with a hazard ratio of 2.5. 2. There was no significant difference in CEC levels observed between baseline and tumor progression, with median levels of 50 CECs/4ml and 52 CECs/4ml, respectiv…	1. At baseline and after tumor progression, CEC levels were not different.
Platelet to Lymphocyte Ratio (PLR)	Liquid Biopsy	Retrospective cohort	Iinuma et al. Ishihara et al. Yamamoto et al. Ikarashi et al. Iinuma K et al	2021 2019 2020 2020 2021	NIVO + IPI (CTLA-4) nivolumab nivolumab nivolumab NIVO + IPI (CTLA-4)	1. The patients were followed up for a median period of 1 year, and the 1-year OS rate was 95.8%. 2. The ORR was 34.3%, indicating a positive response to treatment, while the disease control rate (DCR) was 80.0%. 3. Fthe patients (11.4%) achieved a complete response based on the evaluation of the best overall response (BOR). 4. Stratifying the patients by NLR, those with an NLR ≤ 4.6 demonstrated…	1. The retrospective study conducted with multicenter data, introducing potential bias due to variations in diagnosis and treatment among institutions. 2. Relatively small number of enrolled patients and short follow-up period. 3. Lack of a control group receiving TKIs and VEGF or mTOR inhibitors for mRCC. 4. Inability to evaluate the expression levels of PDL-1 and CTLA-4 due to the The study des…
LMR	Liquid Biopsy	Retrospective cohort	Ikarashi et al.	2020	nivolumab	1. The NLR demonstrated an association with the ORR in patients with mRCC who received nivolumab treatment. 2. A significant increase in the NLR at 6 weeks after nivolumab therapy was identified as the most clinically significant factor. Early elevation of NLR served as a predictive factor for Progressive Disease based on imaging findings at 12 weeks. 3. Both PFS and OS curves exhibited a rapid d…	1. The number of patients was insufficient to draw a definitive conclusion. 2. The retrospective study design might have influenced the results. Further prospective studies with an adequate sample size are required to validate the present results 3. change in the NLR could not be evaluated before nivolumab initiation, but only after initiation. Hence, measurement of the NLR alone might be insuffi…
sBTN3A1 plasma level	Liquid Biopsy	Prospective cohort	Incorvaia et al.	2020	nivolumab	1. Elevated baseline levels of sPD-1 (>2.11 ng/ml), soluble Programmed Death-Ligand 1 (sPD-L1) (>0.66 ng/ml), and soluble Butyrophilin subfamily 3 member A1 (sBTN3A1) (>6.84 ng/ml) were associated with a longer PFS in response to nivolumab treatment. 2. High levels of sPD-1 and sBTN3A1 were also linked to the best overall response according to the RECIST and an objective response of more than 20%…	1. The reasons could be manifold: the expression of immune-checkpoints is a dynamic process and the PD-L1 evaluation on tumor tissue at a single time-point can be suboptimal, not only for several limitations related to tissue sampling and IHC detection methods, but also due to discordant expression between the primary tumor and metastatic sites, heterogeneous within the itself tumor and influence…
AMC as peripheral blood markers systemic inflammatory factors	Liquid Biopsy	Retrospective cohort	Ishihara et al.	2019	nivolumab	1. Systemic inflammatory factors including NLR, MLR, and CRP showed predictive significance in relation to the effectiveness of nivolumab therapy for mRCC.	1. The study design is retrospective, and the study had a small sample size. 2. Second, peripheral blood markers might be affected by previous targeted therapies. 3. Nivolumab is not usually line 2/3+ after failure of previous targeted therapy. 4. Relatively short duration of follow-up and the small number of patients who died can affect the analyses, especially in OS.
Monocyte to Lymphocyte Ratio (MLR)	Liquid Biopsy	Retrospective cohort	Ishihara et al. Martini DJ, et al	2019 2020	nivolumab	1. Systemic inflammatory factors including NLR, MLR, and CRP showed predictive significance in relation to the effectiveness of nivolumab therapy for mRCC. 1. The study included mostly male patients (66%) with clear cell renal cell carcinoma (72%), and the majority (71%) received anti-programmed cell death protein-1 monotherapy. 2. The risk scoring criteria developed for the study showed higher U…	1. The study design is retrospective, and the study had a small sample size. 2. Second, peripheral blood markers might be affected by previous targeted therapies. 3. Nivolumab is not usually line 2/3+ after failure of previous targeted therapy. 4. Relatively short duration of follow-up and the small number of patients who died can affect the analyses, especially in OS. 5. Attempted to mitigate se…
anti-VEGF therapy duration	Liquid Biopsy	retrospective cohort	Jeyakumar G et al	2017	Pazopanib, Sunitinib, Axitinib, Sorafenib, Bevacizumab, Everolimus, IL2	1. In this study of 42 patients, a pretherapy NLR ≥3 was associated with shorter PFS and OS when treated with immune checkpoint inhibitors (ICI), compared to NLR <3. 2.Prior anti-VEGF therapy for <6 months was predictive of increased likelihood of benefiting from ICI therapies. 2. These findings suggest that pretherapy NLR <3 and shorter duration of prior anti-VEGF therapy are independent predict…	1. The study was limited by its retrospective design, which did not allow for the collection of tumor tissue or blood samples. 2. Future prospective studies should include various immunologic biomarkers such as lactate dehydrogenase, C-reactive protein, PDL-1 status, mutation load, T cell subsets, and tumor infiltrating lymphocytes to assess their predictive value. 3. Preliminary findings suggest…
Immune Related Adverse Events (irAE)	Liquid Biopsy Tumor Biopsy	Retrospective cohort	Kankkunen et al., Ishihara et al. Ikeda et al. Martini DJ et al.	2022, 2019 2021 2021	nivolumab, nivolumab ipilimumab + nivolumab	1. The prognosis of mRCC patients receiving nivolumab treatment is influenced by several factors, including elevated baseline C-reactive protein (CRP) levels, on-treatment CRP levels, and the absence of irAEs. These factors are associated with poorer outcomes. 2. Patients with high baseline CRP levels demonstrated worse OS and PFS rates. 3. Similarly, elevated on-treatment CRP levels showed a sim…	1. The study design is retrospective single center, exploratory with a small sample size. 2. The study included different histology and several previous treatment lines. 3. The timing onset of irAEs varies widely and it may be difficult to distinguish irAEs from other symptoms caused by cancer itself. As irAE and on-treatment CRP are time-varying covariates and are affected by immortal bias, thre…
ISUP grade	Tumor Biopsy	Retrospective cohort	Kawashima et al.	2020	nivolumab	1. Based on the multivariate analysis, a notable disparity in prognosis was observed between patients with high-grade and low-grade RCC who received nivolumab treatment.	1. The study design is retrospective, and the study had a small sample size. 2. Could not clarify a direct association between total dysfunction of TILs and tumor grade because the extraction method posed difficulty in analyzing alive tumor cells, especially in RCC tissues.
CTLA4 promoter hypomethylation	Liquid Biopsy	retrospective cohort	Klumper et al.	2021	anti nivolumab	1. At the time of initial diagnosis, CTLA4 promoter hypomethylation serves as a robust biomarker indicating an unfavorable prognosis in patients with ccRCC. 2. Immunotherapy response and positive outcomes were predicted by CTLA4 promoter hypomethylation, emphasizing its significance as a predictor.	1. The study design is retrospective. 2. The study had a small sample size (n), indicating a limited number of participants. 3. The study included patients with non-clear cell renal cell carcinoma (nccRCC), a specific type of kidney cancer. 4. The study consisted of a mixture of patients with primary (1º) cancer and those with metastatic cancer, indicating a combination of early-stage and advance…
Neutrophil to Lymphocyte Ratio (NLR)	Liquid Biopsy	Retrospective cohort	Lalani et al. Zahoor et al. Ishihara et al. Ikarashi et al. Jeyakumar G et al Nishiyama N et al , Ito K et al	2018 2018 2019 2020 2017 2020, 2019	anti-nivolumab, PD-L1 based immune checkpoint blockade, PD-L1 + VEGF, nivolumab + VEGF, nivolumab + CTLA-4, nivolumab + other nivolumab nivolumab nivolumab Pazopanib, Sunitinib, Axitinib, Sorafenib, Bevacizumab, Everolimus, IL2 nivolumab, unspecified	1. A higher NLR at 6 weeks independently correlated with a lower ORR as well as shorter PFS and OS. 2. Improved PFS and OS were observed when the NLR decreased early, while an increase in NLR was associated with poorer PFS and OS. 1. The risk of progression was found to be elevated in patients with a higher baseline NLR, whereas individuals with a higher baseline eosinophil count (>0.1 k/uL) exhi…	1. The study design is retrospective. 2. The study considered a mix of PD-1 and PD-L1. 3. The study did not control for concomitant medications that may have influenced white blood cell counts. 4. Data from untreated patients were not available in the analysis and thus it was not possible to assess the potential predictive value of NLR at baseline or on therapy. 5. 15% of the cohort was non-ccRCC…
body mass number sites of metastases	Liquid Biopsy	Retrospective cohort	Martini DJ, et al	2020	unspecified	1. The study included mostly male patients (66%) with clear cell renal cell carcinoma (72%), and the majority (71%) received anti-programmed cell death protein-1 monotherapy. 2. The risk scoring criteria developed for the study showed higher Uno's concordance statistics compared to the International Metastatic Renal Cell Carcinoma Database Consortium (IMDC) criteria in predicting overall survival…	1. The study design is a retrospective cohort study prone to selection bias. 2. Attempted to mitigate selection bias by including all patients at the center who received at least one dose of ICI, irrespective of RCC histology or baseline characteristics. 3. BMI is an imperfect marker of body composition, especially with the increasing prevalence of obesity. 4. Chose BMI as a marker of body compos…
PD-L1 PD-1	Tumor Biopsy Liquid Biopsy	Prospective Cohort Retrospective Cohort	Pignon et al. Atkins et al., Mahoney et al. , Incorvaia et al.	2019 2022, 2022, 2020	nivolumab anti-PD-1, PD-L1, PD-L1 + VEGF targeted therapy, PD-1 + VEGF targeted therapy, PD-1 + CTLA-4, PD-1 + other, nivolumab, nivolumab	1. The median duration of immune-related progression-free survival (irPFS) was significantly longer compared to regular PFS. 2. The immune-related ORR was similar to the regular ORR, but the rate of immune-related progressive disease (irPD) was lower than the rate of progressive disease . 3. The expression of programmed cell death ligand 1 (PD-L1) in tumor cells (TC) did not impact PFS or ORR. Ho…	1. All the tested clinical endpoints (ORR, PFS, and irPFS) were not significantly different in the three randomized arms (the 3 nivo doses). 2. Analysis of a single tumor sample for each patient (ignores intratumoral heterogeneity). 3. Prospective/retrospective nature of the study. 4. Use of samples from a noncontrolled clinical trial where postnivolumab therapy confounded an OS analysis. 1. The …
Meet-URO score (composed of Neutrophil to Lymphocyte Ratio (NLR) and IMDC score and bone metastases)	Liquid Biopsy	Retrospective cohort	Rebuzzi et al.	2021	nivolumab	1. The effectiveness of the Meet-URO score in stratifying pretreated patients with mRCC who received nivolumab was demonstrated, achieving a c-index of 0.691. 2. The score successfully categorized patients into five distinct groups based on their OS outcomes: group 1 (OS not reached), group 2 (median OS of 43.9 months), group 3 (median OS of 22.4 months), group 4 (median OS of 10.3 months), and g…	1. The study design is retrospective. 2. The study is preliminary in nature. 3. The study included patients who received variable lines of treatment.
IDO-1	Tumor Biopsy	Retrospective cohort	Seeber et al.	2018	nivolumab	1. In the study, a higher occurrence of IDO-1 overexpression (>10%) was observed among responders (100%, n = 6/6) compared to non-responders (33.3%, n = 3/9; P = .028). This finding correlated with improved progression-free survival during immunotherapy. 2. The expression of IDO-1 showed a positive correlation with the presence of CD8+ T cells, indicating a potential association between IDO-1 and…	1. The study design is retrospective. 2. The study had a small sample size.
Lymphoyte Count	Liquid Biopsy	Retrospective cohort	Ueda et al, Verhaart et al.	2022, 2020	nivolumab, anti-PD-1	1. Patients with low absolute lymphocyte count (<1300/_l) had significantly shorter median progression-free survival and overall survival compared to those with high absolute lymphocyte count (p = 0.0102 and p = 0.0026, respectively). 2. Median overall survival was shorter in patients with a high neutrophil-lymphocyte ratio (—ñ3.0) compared to those with a low neutrophil-lymphocyte ratio (p = 0.0…	1. The study design is retrospective. 2. Small patient sample size and heterogeneous treatment lines. 3. Lack of validation for concurrent inflammatory states or the use of immunomodulators, which could impact inflammatory markers. 4. Absence of examination for previously reported biomarkers such as PD-L1 expression, tumor mutational burden, and TIL levels. 5. Further validation in larger and mor…
Neutrophil Count	Liquid Biopsy	Retrospective cohort	Verhaart et al.	2020	anti-PD-1	1. The most influential factor predicting enhanced survival was an increase in eosinophil count. 2. Higher baseline lymphocyte levels were associated with improved PFS, while elevated baseline lactate dehydrogenase (LDH) was linked to poorer OS, PFS, and time to treatment failure (TTF). Furthermore, an increase in eosinophils by week 8 during treatment was a significant predictor of improved OS, …	1. The study design is retrospective. 2. irAE and objective responses, as well as PFS, were not assessed under protocolized trial conditions and without an independent central review. 3. Only the start and final end date of nivolumab were taken into account in this study.
Lactate Dehydrogenase (LDH)	Liquid Biopsy	Retrospective cohort	Yamamoto et al. , Verhaart et al.	2020, 2020	nivolumab, anti-PD-1	1. Independent prognostic factors for disease-specific survival in patients with metastatic RCC undergoing nivolumab treatment were identified as PLR and LDH. 2. The combination of PLR and LDH emerged as the most influential prognostic biomarker in metastatic RCC. 3. Additionally, alterations in inflammatory prognostic scores following nivolumab treatment were found to be significant predictors o…	1. The study included a limited number of patients with a short-term follow-up period. 2. The study was retrospective and included many affiliated hospitals of Yamaguchi University. 3. irAE and objective responses, as well as PFS, were not assessed under protocolized trial conditions and without an independent central review. 4. Only the start and final end date of nivolumab were taken into accou…
pretreatment Pan-immune-inflammation values (neutrophil (103/mm3) x monocyte (103/mm3) x platelet (103/mm3)/lymphocyte (103/mm3))	Liquid Biopsy	Retrospective cohort	Yekedüz et al.	2022	nivolumab	1. PIV-high was identified as a notable risk factor that significantly impacted both OS and PFS. 2. The pre-treatment measurement of PIV holds potential as a predictive biomarker with valuable prognostic implications.	1. The study had a small sample size. 2. The study design is retrospective hence patients with missing data were excluded. Also, PFS was not appropriately assessed by cross-sectional imaging in the prespecified intervals. 3. Multi-center study, hence potential variations in laboratory values and imaging methods. To mitigate the impact of lab data variability only data collected in the last week b…
IL-8 mononuclear cells tumors	Liquid Biopsy	Retrospective cohort	Yuen et al.	2020	anti-PD-L1	1. High levels of IL-8 in plasma, peripheral blood mononuclear cells, and tumors were found to be associated with reduced effectiveness of atezolizumab, even in patients with classically inflamed CD8+ T cells, who typically show diminished response in metastatic renal cell carcinoma.	1. This study analyzed data from another study, and did not conduct their own.
AEC	Liquid Biopsy	Retrospective cohort	Zahoor et al. Verhaart et al. Ishihara et al.	2018 2020 2019	nivolumab anti-PD-1 nivolumab	1. The risk of progression was found to be elevated in patients with a higher baseline NLR, whereas individuals with a higher baseline eosinophil count (>0.1 k/uL) exhibited a decreased risk of progression. 2. Among patients undergoing nivolumab treatment, disease progression most commonly occurred in the brain, and only half of the patients who experienced PD were able to initiate further treatm…	1. The study design is retrospective. 2. There was a lack of independent imaging review and inconsistent intervals of response evaluation. 3. The study lacked a control arm, meaning that there was no comparison group for assessing the efficacy or outcomes of the intervention. 4. PFS may not be the best marker of response to immunotherapy. 5. The study was conducted at a tertiary care center, whic…
