# Supplementary material for: Comprehensive Systematic Review of Biomarkers in Metastatic Renal Cell Carcinoma: Predictors, Prognostics, and Therapeutic Monitoring
Source: Cancers (Basel). 2023 Oct 11;15(20):4934. doi: 10.3390/cancers15204934 (PMC10605584; doi:10.3390/cancers15204934)
Supplement: Supplementary file 1 [file cancers-15-04934-s001.zip › supplementary Table S3_Immuno, TKI.xlsx]

## Sheet: nah7
Supplementary Table 3: Summary of studies investigating the use of immunologic biomarkers in patients on TKI therapy.
Biomarker	Type of Marker	Study Methodologies	Author	Year	Drug	Major Findings	Limitations
Platelet to Lymphocyte Ratio (PLR)	Liquid Biopsy	Retospective cohort	Aktepe OH et al. , Aktepe OH et al.	2022, 2021	TKI, TKI	1. Patients with a PLR greater than 204 had significantly shorter median OS compared to those with PLR less than or equal to 204. 2. While both NLR and PLR were associated with OS in univariate analysis, only PLR remained an independent determinant for OS in multivariate analysis. 3. Additionally, the presence of brain metastases and the International Metastatic Renal Cell Carcinoma Database Cons…	1. The present study is limited by its retrospective design and being conducted at a single center. 2. Unlike previous studies that focused on either NLR or PLR, the study evaluated both markers' impact on OS in a larger population of mRCC patients treated with TKIs. 3. Since the study mainly included patients with intermediate-risk, further research is necessary to assess the prognostic signific…
cancer-associated fibroblasts	Tumor Biopsy	Retospective cohort	Ambrosetti D et al	2022	sunitinib	1. the study revealed that VEGFR-TKI drugs significantly increase the presence of cancer-associated fibroblasts (CAFs) in tumors. 2. The abundance of CAFs within the tumors was associated with shorter disease-free and overall survival, as well as lymphangiogenesis, lymph node metastasis, and decreased sensitivity to VEGFR-TKI treatment. 3. These findings suggest that CAFs could be a potential the…	1. Study is retrospective in nature.
IL-10	Liquid Biopsy	Prospective cohort	Bellmunt et al.	2021	Pazopanib	1. Responding patients exhibited a notable decrease in IL-10 levels compared to non-responders, indicating a significant reduction. 2. Elevated levels of IL-10 may be associated with the formation of an immunosuppressive tumor microenvironment, potentially hindering the effectiveness of antiangiogenic therapy.	1. TKI-TKI sequence is not currently relevant in mRCC since there are two drugs (nivolumab and cabozantinib) that increase OS; however, areas of the world with limited access to new drugs, pazopanib can be effective and safe.
Neutrophil to Eosinophil Ratio (NER)	Liquid Biopsy	Retrospective cohort	Chen et al.	2022	ipilimumab, nivolumab	1. According to the results of multivariable regression analysis, a reduction of 1 unit in Ln NER at week 6 was significantly associated with improved progression-free survival (adjusted hazard ratio [AHR]: 0.78, p-value: 0.005) and overall survival (AHR: 0.67, p-value: 0.002). 2. When evaluating NER based on the percentage change, a decrease in NER exceeding 50% was found to be correlated with i…	1. Approximately 21% of the study population had non-clear cell renal cell carcinoma. 2. The available data were insufficient to directly compare the NER with other indices as a prognostic or predictive biomarker. The study did not perform direct comparisons with each of these various indices, thus limiting the comprehensive assessment and comparison of NER with other established indices. 3. The …
Serum Alpha1-Globulin	Liquid Biopsy	Retospective cohort	Chen X et al.	2019	sunitinib, sorafenib	1. Elevated levels of α1-globulin in the serum were identified as an independent prognostic factor for OS and PFS in patients with mRCC. Notably, α1-globulin demonstrated superior predictive value for OS compared to the International Metastatic Renal Cell Carcinoma Database Consortium (IMDC) model. Additionally, increased α1-globulin levels were associated with higher tumor grade, larger tumor si…	1. The limitations of the study include its retrospective design, long recruitment period, and single-center cohort. 2. To ensure the generalizability of the findings, it is crucial to validate them externally in larger prospective cohorts with longer follow-up. 3. The prognostic value of α1-globulin in patients with mRCC using TKIs other than sorafenib and sunitinib, such as pazopanib, axitinib,…
TAM HIF-1α	Tumor Biopsy	Retospective cohort	Cowman et al.	2020	antiangiogenic therapy	1. In the study, it was observed that HIF-1α expressed in tumor-associated macrophages plays a prognostic role, whereas the presence of HIF-2α along with its activating co-factor, HAF, is linked to improved patient outcomes and a reduced incidence of metastasis.	1. The study involved the use of tumor microarrays, a technique for analyzing multiple tissue samples on a single slide. 2. The presence of intratumoral heterogeneity was observed, indicating variations in genetic or molecular characteristics within the tumor. 3. There was a potential for technical batch effects associated with the distribution of tissue samples across multiple paraffin blocks, w…
low tumor levels of CD146	Liquid Biopsy	Retospective cohort	Dufies M et al.	2018	sunitinib, bevacizumab	1. the study identifies soluble CD146 (sCD146) as a predictive marker associated with unfavorable outcomes in non-metastatic ccRCC patients and as a potential indicator of response to sunitinib in metastatic ccRCC. 2. A significant increase (>120%) in sCD146 levels following sunitinib treatment indicates a high risk of relapse. 3. These findings should be validated in a larger patient cohort, and…	1. Study is retrospective in nature.
Neutrophil to Lymphocyte Ratio (NLR)	Liquid Biopsy	Retospective cohort	Erdogan et al. , Takagi et al. , Jeyakumar G et al	2021, 2019, 2017	pazopanib, sunitinib, sorafenib, pazopanib, Pazopanib, Sunitinib, Axitinib, Sorafenib, Bevacizumab, Everolimus, IL2	1. A significant correlation was observed between the early reduction in serum CRP, neutrophil, and NLR levels within the first month of pazopanib treatment in RCC patients. This association was notably linked to disease control and suggested a predictive role for the initial radiological assessment. 2. Conversely, no significant relationship was found between the change in serum inflammatory mar…	1. The study designs are retrospective in nature. 3. systemic inflammatory marker measurements were performed twice: at baseline and at first outpatient visit after new-onset of treatment 4. Data about toxicity profile may be missing due to incomplete identification of adverse events. 5. No data on the change in quality of life scores in the baseline and under treatment. 6. This study had limitat…
C-Reactive Protein (CRP)	Liquid Biopsy	Retrospective cohort	Erdogan et al. , Wang B et al. , Takagi et al. , Takamatsu K et al, Yasuda Y et al. , Teishima J, et al.	2021, 2019, 2019, 2018, 2017, 2018	pazopanib, sunitinib, sunitinib, sorafenib, pazopanib, sunitinib, axitinib, sorafenib, pazopanib, sunitinib, sorafenib, sunitinib, sorafenib, pazopanib	1. A significant correlation was observed between the early reduction in serum CRP, neutrophil, and NLR levels within the first month of pazopanib treatment in RCC patients. This association was notably linked to disease control and suggested a predictive role for the initial radiological assessment. 2. Conversely, no significant relationship was found between the change in serum inflammatory mar…	1. The study designs are retrospective in nature. 2. The study had a small n.umber of patients. 3. systemic inflammatory marker measurements were performed twice: at baseline and at first outpatient visit after new-onset of treatment 4. data about toxicity profile may be missing due to incomplete identification of adverse events. 5. no data on the change in quality of life scores in the baseline …
angiogenic immune profiles	Tumor Biopsy	Retrospective cohort	Hakimi AA et al.	2019	sunitinib, pazopanib	1. RNA-based analyses identified fthe molecular subgroups associated with response and survival in RCC patients receiving TKI therapy.	1. The Beuselinck and MSKCC validation cohorts were small, but despite their limited size, they still provided initial signals consistent with the main findings of the study. 2. Flow cytometry studies can only be conducted prospectively, limiting their retrospective application. 3. The findings are based on the detailed characterization of a single region of the primary tumor, while clear intratu…
anti-VEGF therapy duration	Liquid Biopsy	Retospective cohort	Jeyakumar G et al	2017	Pazopanib, Sunitinib, Axitinib, Sorafenib, Bevacizumab, Everolimus, IL2	1. In this study of 42 patients, a pretherapy NLR ≥3 was associated with shorter PFS and OS when treated with immune checkpoint inhibitors (ICI), compared to NLR <3. 2.Prior anti-VEGF therapy for <6 months was predictive of increased likelihood of benefiting from ICI therapies. 2. These findings suggest that pretherapy NLR <3 and shorter duration of prior anti-VEGF therapy are independent predict…	1. The study was limited by its retrospective design, which did not allow for the collection of tumor tissue or blood samples. 2. Future prospective studies should include various immunologic biomarkers such as lactate dehydrogenase, C-reactive protein, PDL-1 status, mutation load, T cell subsets, and tumor infiltrating lymphocytes to assess their predictive value. 3. Preliminary findings suggest…
High MVD	Tumor Biopsy	Retospective cohort	Jilaveanu LB et al	2018	sunitinib, sorafenib	1. High microvessel density (MVD) above median correlated with prolonged OS in the entire cohort (P = 0.021) and placebo-treated patients (P = 0.028). The association was weaker with sunitinib or sorafenib (P = 0.060), and MVD showed no correlation with disease-free survival (DFS) (P = 1.00). Multivariable analysis confirmed independent association of MVD with improved OS (P = 0.013). 2. High MVD…	1. The study is limited by the unavailability of data on treatment type at the time of RCC relapse, which could potentially influence survival outcomes. 2. MVD was found to be highest in the clear cell histologic subtype and demonstrated prognostic value. However, further investigation of MVD in non-clear cell RCC histologic subtypes, which comprised only 18% of the cohort, is necessary.
PD-L1	Tumor Biopsy Liquid Biopsy	Retospective cohort	Kammerer-Jacquet SF, et al. , Montemagno C et al. , Larrinaga G et al, Zizzari IG et al , Kamai et al.	2019, 2020, 2021, 2020, 2021	sunitinib, sunitinib, bevacizumab, TKI, I-line treatment: Sunitinib Pazopanib II-line treatment: nivolumab III-line treatment: Cabozantinib, cytoreductive nephrectomy + [sunitinib, pazopanib, + (anti-CTLA4+anti-PD-1)] ± anti–PD-1 antibody	1. In metastatic ccRCC, a long-term response (LTR) to sunitinib is characterized by a sustained response lasting for at least 18 months. 2. Despite previous clinical studies focusing on these tumors, their specific characteristics have not been previously explored. 3. Primary tumors of LTR patients exhibited low expression of PD-L1, suggesting a potential correlation with the prolonged treatment …	1. The selection of 18 months was a cutoff to define LTRs, but this was reproducible with previous studies 2. The small sample size impaired multivariate analysis. 3. The study's limitations include its retrospective nature, although cases were prospectively followed after obtaining tumor and serum samples. 4. The sample size was relatively small, especially when analyzing specific subsets of pat…
Tumor infiltrating CD19(+) B Lymphoyte Count	Liquid Biopsy	Retospective cohort	Lin Z, et al.	2018	sunitinib, sorafenib	1. Positive infiltration of tumor-infiltrating B cells (TIBs) was found to be associated with better therapeutic response, longer OS, and PFS in mRCC patients treated with sunitinib. 2. Combining TIBs with the International Metastatic Renal-Cell Carcinoma Database Consortium (IMDC) model improved the predictive value of OS in patients receiving TKI therapy. 3. Additionally, TIBs showed a positive…	1. The major limitation of this study is the relatively small sample size, but CD19+ TIBs still showed strong predictive value for sunitinib therapeutic response and survival in mRCC patients. 2. TIBs in different locations exhibit distinct phenotypes, and certain subtypes of TIBs can suppress tumor immunity. Further research is needed to understand the specific functions of different TIBs subgro…
PDGF-BB, VEGF-A, SDF-1, sVEGFR1, and sVEGFR2 endothelial progenitor cells	Liquid Biopsy	Prospective cohort	Mauge L et al.	2018	sunitinib	1. Responding patients demonstrated significantly extended overall survival compared to non-responding patients, highlighting the positive impact of treatment response on patient outcomes. 2. Among the patients assessed, approximately one-third experienced a notable reduction of ≥10% in tumor size, indicating a favorable response to treatment. 3. Several baseline biomarkers were found to be assoc…	1. The inability to perform multivariate analysis due to the small sample size is an important study limitation.
PD-1	Liquid Biopsy	Prospective cohort	Montemagno C et al.	2020	sunitinib, bevacizumab	1. The levels of soluble programmed cell death protein 1 (sPD-1) or soluble programmed death-ligand 1 (sPD-L1) were not found to be correlated with PFS in the bevacizumab group, but they emerged as independent predictors of shorter PFS in the sunitinib group. 2. Within the sunitinib group, patients with high levels of sPD-L1 experienced a shorter PFS compared to those with low levels (11.3 months…	1. Since sPD-L1 and sPD-1 have only been studied in preoperative non-metastatic settings, limited results are available for patients with ccRCC.
pro-angiogenic monocytes	Liquid Biopsy	Retospective cohort	Oudard S et al.	2021	sunitinib pazopanib	1. In the study, patients who experienced a reduction of more than 20% in VEGFR-1+CD14 cells at T3 demonstrated longer median PFS and OS compared to those who did not experience a reduction. 2. The reduction group exhibited a median PFS of 24 months and a median OS of 37 months, whereas the non-reduction group had a significantly shorter median PFS of 9 months (p = 0.032) and a median OS of 16 mo…	1. The work is limited by the fact that anti-angiogenic therapies are currently recommended as optional first-line treatment only for patients with a favorable prognosis. 2. To assess the predictive value of these populations, it is important to study their response when combining immunotherapy and anti-angiogenic therapy, which is the standard of care for mRCC. 3. Initial findings suggest that h…
IL-6, IL-6Rα	Tumor Biopsy	Prospective cohort	Pilskog et al. Pilskog et al., Chehrazi-Raffle A et al.	2018 2019, 2021	sunitinib	1. The presence of a low tumor cell expression of IL6Rα demonstrated a favorable response to sunitinib treatment. 2. However, this association did not extend to affect PFS or OS outcomes. 3. Conversely, lower expression levels of IL6 were associated with improved PFS, while higher expression levels of IL6 were correlated with the presence of other molecules linked to tumor aggressiveness. 4. The …	1. The study lacks a control group, limiting its ability to detect small differences in response rates between groups based on the investigated biomarkers. 2. The number of patients included in the study is low, reducing its statistical power, and validation in a larger independent cohort is necessary to confirm the findings. 3. The reproducibility of the protein expression quantification method …
higher Ki67 exhausted lower baseline microvessel density (CD31) regulatory T-cell phenotype	Tumor Biopsy	Prospective cohort	Stewart et al.	2022	atixinib	1. The feasibility of employing systemic therapy to downsize venous tumor thrombus (VTT) across all Mayo levels and diminish the extent of surgery has been demonstrated in patients diagnosed with resectable M0 and M1 ccRCC.	1. Axitinib is not used alone anymore.
metastatic sites	Liquid Biopsy	Retrospective cohort	Takagi et al.	2019	sunitinib, sorafenib, pazopanib	1. The majority of patients received sunitinib as their first-line therapy, and approximately half had an IMDC prognostic score of 1 or 2.\ 2. Factors such as NLR ≥ 3, CRP (C-reactive protein) level ≥ 1 mg/dL, and multiple metastatic organs were associated with poorer overall survival. 3. Based on these factors, patients were categorized into three risk groups (F0, F1, F2-3), with respective medi…	1. This study had limitations as it was a retrospective, single-center study with a relatively small number of patients. 2. The inclusion of multiple first-line TKI therapies (sunitinib, pazopanib, and sorafenib) in the treatment regimens may have influenced the observed prognostic patterns compared to studies that focused on a single first-line TKI agent. 3. However, a strength of the study was …
LLR	Liquid Biopsy	Retrospective cohort	Tao et al	2020	TKI	1. LLR demonstrated the highest improvement in the c-index and was the most accurate prognostic marker for OS. 2. Univariate analysis identified LLR, ECOG PS, and IMDC risks as significant predictors of OS and PFS, but multivariate analysis indicated that only IMDC risks were predictive of OS. 3. Patients were stratified into low LLR (<150) and high LLR (≥150) groups, showing different clinical o…	1. The study is limited by its reliance on data from a single institution, which may introduce a selection bias and potentially lead to better-than-average outcomes or prognostic factors. 2. The study design is retrospective. 3. To confirm the findings of this study, further validation is needed through a larger prospective study conducted in multiple centers.
high HLA class I	Tumor Biopsy	Retrospective cohort	Wang J et al.	2017	sunitinib, sorafenib	1. Lower HLA class I expression in the TKI-treated group correlated with reduced response rate, shorter overall survival, and progression-free survival. 2. HLA expression served as an independent prognostic factor in the TKI-treated group. 3. However, in the non-TKI group, HLA class I did not show a significant association with survival. 4. HLA class I expression demonstrated stronger predictive …	1. The study has limitations due to its retrospective design and relatively small sample size, mainly from East Asia. 2. Future prospective studies are necessary to validate the findings externally and enhance the robustness of the results. 3. Further investigations should evaluate the role of β2microglobulin in the function of HLA class I complex and assess the distinct functions and interaction…
plasma cytokines (CXCL10)	Liquid Biopsy	Prospective cohort	Xu W et al.	2019	sunitinib, sorafenib	1. After 4 weeks of treatment with sunitinib or sorafenib, VEGF and PlGF levels increased significantly and returned to baseline at 6 weeks with sunitinib but not with sorafenib. 2. sFLT-1 decreased after 4 weeks with sunitinib and 6 weeks with sorafenib. sVEGFR-2 decreased after both 4 and 6 weeks of treatment with either drug. 3. Patients receiving placebo showed no significant changes in cytok…	1. The timing of collecting baseline cytokine levels, which occurred 4-12 weeks after nephrectomy, may contribute to differences in baseline cytokines among patients due to post-surgical recovery. 2. Analyzing potential biomarkers is susceptible to variations in patient population and the possibility of detecting significant changes by chance when testing multiple hypotheses. Moreover, the list o…
CD137+, IFN-γ, PDL2, sCTLA4	Liquid Biopsy	Prospective Cohort	Zizzari IG et al	2020	I-line treatment: Sunitinib Pazopanib II-line treatment: nivolumab III-line treatment: Cabozantinib	1. the study discovered two T cell populations, CD3+CD8+CD137+ and CD3+CD137+PD1+, along with seven soluble immune molecules, that are linked to treatment-induced clinical responses in patients with mRCC, regardless of whether they received TKI therapy or not. 2. By considering these findings, the study can determine the most effective combination of strategies, as well as the optimal timing and …	1. The increase in sPDL1 and sCTLA may be related to the high levels of IFNγ; it is important to evaluate this mechanism in a larger number of patients.
