# Supplementary material for: Comprehensive Systematic Review of Biomarkers in Metastatic Renal Cell Carcinoma: Predictors, Prognostics, and Therapeutic Monitoring
Source: Cancers (Basel). 2023 Oct 11;15(20):4934. doi: 10.3390/cancers15204934 (PMC10605584; doi:10.3390/cancers15204934)
Supplement: Supplementary file 1 [file cancers-15-04934-s001.zip › supplementary Table S4_Immuno, Combo.xlsx]

## Sheet: Sheet 1 - immunoONCOMBO_condens
Supplementary Table 4: Summary of studies investigating the use of immunologic biomarkers in patients on combination therapy.
Biomarker	Type of Marker	Study Methodologies	Author	Year	Drug	Major Findings	Limitations
AKT3, CCR3, CD8, CXCL10, IDO1, IFNG, IL2RG, MTCP1, NOS3, PDCD1, PTPN11, TBX21, TNFSF10	Liquid Biopsy Tumor Biopsy	prospective cohort	Martini et al.	2020	combined axitinib, pembrolizumab	1. Treatment benefits were observed to be associated with the levels of certain immune-related biomarkers at the conclusion of the treatment. 2. The initial levels of specific immune-related biomarkers showed a tendency towards better outcomes. 3. Apart from angiogenesis-related genes and other elements of tumor biology, immune/inflammation-related genes may play a significant role in influencing…	1. The study had a small sample size. 2. The study was not originally designed for predictive biomarker analysis. 3. There were few samples for CD68 analysis.
C-Reactive Protein (CRP) flare-response	Liquid Biopsy	retrospective cohort	Klümper N et al.	2021	αPD‐1, αCTLA4 + nivolumab, ipilimumab, α PD‐1, pembrolizumab + VEGFR‐TKI, axitinib	1. This study validates early CRP kinetics as a promising predictive biomarker in mRCC. 2. CRP flare-response is linked to better long-term response and PFS in αPD-1-based first-line therapy for mRCC. 3. While not significantly associated with OS in this cohort, early CRP kinetics consistently improve PFS regardless of the treatment choice. 4. Monitoring early CRP kinetics is a cost-effective too…	1. The study is limited by its observational nature and relatively short follow-up time, especially for the meaningful endpoint of OS. 2. The retrospective design of the study introduces limitations in data collection and analysis. 3. CRP measurements were conducted in different routine clinical laboratories across the study centers without a standardized scheme, potentially leading to missed det…
endoglin, PD-L1, TNF-α	Liquid Biopsy	Phase I to II trial	García-del-Muro et al.	2022	IFN-α + Pazopanib	1. The expression of TNF-α, endoglin, and PD-L1 demonstrates a correlation with the response observed following the initiation of treatment. 2. Alterations in the molecular profile indicate the significant involvement of vascular remodeling and inflammatory-mediated immune cell infiltration in achieving an optimal response to the combination therapy of pazopanib plus INF-2A. 3. The OS achieved wi…	1. The study had a limited number of patients and samples available for the molecular analysis. 2. There was a low number of pre-specified molecular biomarkers included in the study. The limited number of biomarkers analyzed may restrict the ability to comprehensively assess and identify prognostic signatures or predictive markers related to the response to TKI and immunotherapy.
HGF, IL-6	Liquid Biopsy	Prospective cohort	Nixon et al.	2022	Bevacizumab ± IFN-α	1. In a specific subset of patients, those with IL-6 levels above the median and HGF levels below the median exhibited a notable improvement in OS. 2. There was no significant difference in OS between patients treated with INFα alone and those treated with INFα in combination with Bevacizumab.	1. Bevacizumab is an uncommon treatment; axitinib is more common. 2. The study only observed at OS, not PFS.
Neutrophil to Lymphocyte Ratio (NLR)	Liquid Biopsy	Phase I-II trial	Msaouel et al.	2022	sitravatinib, nivolumab	1. When used in combination with nivolumab, sitravatinib demonstrated a higher ORR and longer PFS compared to historical studies involving nivolumab or TKI monotherapies. This was observed in immunotherapy-naïve patients with advanced ccRCC who had experienced disease progression on prior antiangiogenic therapies. 2. A starting dose of 120 mg for sitravatinib was found to strike the optimal balan…	1. This study is limited by being a single-center trial conducted before the approval of immunotherapy combinations as standard first-line treatments for ccRCC. 2. The study was restricted by the limited number of available tumor biopsy samples for analysis.
