# Supplementary material for: Comprehensive Systematic Review of Biomarkers in Metastatic Renal Cell Carcinoma: Predictors, Prognostics, and Therapeutic Monitoring
Source: Cancers (Basel). 2023 Oct 11;15(20):4934. doi: 10.3390/cancers15204934 (PMC10605584; doi:10.3390/cancers15204934)
Supplement: Supplementary file 1 [file cancers-15-04934-s001.zip › supplementary Table S5_Genomic, ICI.xlsx]

## Sheet: Sheet 1 - genICIoutput
Supplementary Table 5: Summary of studies investigating the use of genomic biomarkers in patients on immunotherapy therapy.
Biomarker	Type of Marker	Study Methodologies	Author	Year	Drug	Major Findings	Limitations
TP53	Liquid Biopsy	Retrospective cohort	Del Re M et al	2022	ipilimumab + nivolumab, sunitinib, pazopanib, cabozantinib	1. In a study involving 48 patients, the quantity of cfDNA in the bloodstream was found to stratify patients based on PFS and OS, and it also correlated with treatment response. 2. By establishing a cfDNA threshold of 0.883 ng/μl, patients were categorized into short, intermediate, and long responders, showcasing notable differences in PFS durations. 3. Among patients with high cfDNA levels and m…	1. The study design is retrospective.
Deleterious DNA damage repair	Tumor Biopsy	Retrospective cohort	Ged et al.	2019	PD-1 ± CTLA-4, PD-L1 ± CTLA-4	1. In patients undergoing immunotherapy (I/O treatment), the presence of a deletion in the DNA damage response (Del DDR) was linked to improved overall survival. However, this association was not observed in patients receiving VEGF inhibitor (VEGFi) treatment. 2. The genes most frequently altered in these patients were CHEK2 (n=10, including three somatic and seven germline mutations), ATM (n=8, …	1. The study was conducted at a single institution. 2. The study design is retrospective. 3. The study was only limited only to genes in MSK-IMPACT gene panel.
lymphocyte miRNAs	Tumor Biopsy	Prospective cohort	Incorvaia et al.	2020	nivolumab	1. Through the examination of miRNA expression in peripheral lymphocytes of mRCC patients, a distinct set of miRNAs was identified in individuals who exhibited an extended response to nivolumab treatment (>18 months). 2. These findings imply that miRNAs have a potential role in modulating the expression of immune checkpoints, thus functioning as an additional regulatory mechanism within the immun…	1. Highly variable effect of a single miRNA on the target transcripts and related to the relative promiscuity of their targets. This small size of the repressive effect, together with the difficulties of target prediction, make challenging, to date, the clinical application of single miRNAs in a clinical setting.
γ-glutamyltransferase	Liquid Biopsy	Retrospective cohort	Ishiyama et al.	2021	nivolumab	1. The study indicated that patients with high baseline levels of γ-glutamyltransferase exhibited significantly shorter OS compared to those with low levels (20.3% vs. 79.7%), with a median OS of 2.33 months (p = 0.0051). 2. Furthermore, both PFS and OS were notably shorter in the group with increased γ-glutamyltransferase levels compared to the non-increased group (24.6% vs. 75.4%). The median P…	1. Some non-clear cell renal cell carcinoma (25%) was a part of the population. 2. Retrospective, tertiary-care institutions, which may have introduced potential biases in patient selection. 3. Intervals of radiographic examination were not uniform as additional scans were performed in the majority of the cases, possibly resulting in a bias in survival analysis. 4. Nivolumab monotherapy was prece…
PBRM1	Tumor Biopsy	Retrospective cohort	Jee BA et al	2022	nivolumab	1. Distinct genomic and transcriptomic features among patients contribute to variations in the response to immune checkpoint inhibitors (ICIs). 2. Patients classified under subtype 2 demonstrated enhanced response and improved survival upon ICI treatment. This subtype is characterized by a higher occurrence of PBRM1 mutation, metabolic programs, and a lower exhausted immune phenotype. 3. In-depth…	1. The relatively small sample size was a critical limitation of the study, but efforts were made to address this by merging data from the CheckMate 025 study. 2. The study design is retrospective. 3. The discrepancy in the time between tumor sampling and anti-PD1 therapy, as well as the varied treatment history of the patients, could impact the interpretation of genomic and transcriptomic status…
circulating free DNA	Liquid Biopsy	Prospective cohort, Retrospective cohort	Kim YJ, et al, Del Re M et al	2021, 2022	ipilimumab + nivolumab, ipilimumab + nivolumab, sunitinib, pazopanib, cabozantinib	1. Two patients who experienced a partial response to ICB treatment showed a decrease in circulating tumor DNA (ctDNA) levels after one month. 2. However, in one patient who had disease progression, ctDNA levels increased after one month of ICB treatment. 3. This study demonstrates the feasibility of detecting ctDNA in the plasma of patients with RCC using targeted deep sequencing. 4. Additionall…	1. The small sample size was a significant limitation of the study, impacting the generalizability of the findings. 2. The limited panel size prevented accurate calculation of tumor mutational burden (TMB) in mRCC patients treated with ICB therapy. 3. The inability to track clonal evolution at different time points in the study hindered the assessment of ctDNA's role in evaluating the occurrence …
BRCA2, FAM175A, FANCA, FANCB, FANCM, RAD50, RAD51C, RAD54B, RECQL4, SLX4	Tumor Biopsy	Retrospective cohort	Labriola et al.	2020	nivolumab, Ipilimumab, Pembrolizumab	1. Individuals who responded positively to immune checkpoint inhibitors (ICI) demonstrated a higher frequency of mutations in DNA damage response genes, particularly in homologous recombination repair (HRR) genes, in contrast to non-responders. 2. The presence of programmed death-ligand 1 (PD-L1) alone, as well as the combination of tumor mutational burden (TMB) with PD-L1, did not exhibit a corr…	1. The retrospective study was conduted with archival tissue specimens. 2. The study included a mix of 1º and metastatic.
loss-of-function mutations in the PBRM1 gene	Tumor Biopsy	Prospective cohort	Miao et al.	2018	nivolumab	1. The presence of loss-of-function mutations in the PBRM1 gene, responsible for encoding a subunit of the SWI/SNF chromatin remodeling complex (specifically the PBAF subtype), showed a significant association with clinical benefit (p=0.012). 2. This significant association was further validated in an independent cohort of 63 patients with ccRCC who underwent PD-L1 blockade therapy alone or in co…	1. The study had a small sample size. 2. There was a mix of treatment lines. 3. Different treatment in trial vs. validation.
ITH	Tumor Biopsy	Retrospective cohort	Ran et al.	2020	anti-PD-1 therapy	1. This study found that low ITH is associated with a positive response to anti-PD-1 immunotherapy in RCC. 2. Tumors with low ITH have more neoantigens, higher immune activity, and less immune evasion. 3. ccRCC tumors with low ITH exhibit increased expression of HLA class I genes and higher levels of dendritic cells. 4. High ITH tumors in both ccRCC and pRCC show greater immune evasion. 5. In ccR…	1. The exact cutpoint of MATH scores for ccRCC tumors from Wang et al. could not be determined due to the lack of survival information. 2. RNA-seq data was available for only about two-thirds of the ccRCC tumors from Wang et al., potentially introducing bias in the analysis of immune cell distribution. 3. Another whole-exome sequencing dataset for ccRCC patients treated with PD-1 blockade was not…
AIM2, MMP3, T cell infiltration	Liquid Biopsy	Prospective cohort	Ross-Macdonald et al.	2021	nivolumab	1. The objective of this study is to investigate two factors that play a role in primary resistance to ICI. These factors include low T-cell infiltration prior to treatment and high T-cell infiltration during treatment without achieving any response. 2. The research findings establish a correlation between the molecular subtypes of ccRCC and the response to nivolumab, highlighting a biological co…	1. It was not possible to identify markers for non-responders, but many transcripts that changed in responders were associated with an increase in IL-18 mRNA, which was also detectable in serum protein levels.
Lactate Dehydrogenase (LDH) levels at baseline	Liquid Biopsy	Retrospective cohort	Shirotake et al.	2019	nivolumab	1. The response to nivolumab therapy in patients with mccRCC demonstrated a correlation with both the prognostic risk classification (non-poor vs. poor) and serum lactate dehydrogenase (LDH) levels. 2. Elevated LDH levels in the serum at the onset of treatment were identified as an independent biomarker for PFS among mccRCC patients undergoing nivolumab therapy. 3. Significantly, high LDH levels …	1. The study design is retrospective. 2. There was short median follow-up and limited number of Japanese patients. 3. Not all patients underwent prior nephrectomy or biopsy before being administered first-line targeted therapy. The systematic therapeutic strategies, such as surgical procedures (radical or cytoreductive), radiotherapy (for bone or brain), and medications (types or timing), were no…
TDO expression	Tumor Biopsy	Retrospective cohort	Sumitomo et al.	2021	nivolumab, Ipilimumab + nivolumab, TKI PD-L1	1. Tryptophan 2,3-dioxygenase (TDO) shows promise as a valuable biomarker for predicting cancer development and determining the sensitivity to immune checkpoint inhibitors (ICI) in patients with RCC. High levels of TDO are associated with poor survival outcomes. 2. The presence of TDO may contribute to cancer metastasis and disease progression by influencing the effectiveness of anticancer immune…	1. The study design is retrospective with a small sample size. 2. Some of the cohort was non-ccRCC (8%).
AXL, PD-L1	Tumor Biopsy	Retrospective cohort	Terry et al.	2021	nivolumab	1. Tumor cells characterized by elevated levels of AXL expression are associated with decreased response rates and potentially shorter PFS following anti-PD-1 treatment. 2. A notable correlation can be observed between AXL expression and tumor PD-L1 expression, particularly in tumors with VHL inactivation. 3. Patients whose tumors demonstrate concurrent expression of PD-L1 and high AXL levels exp…	1. The study design is retrospective. 2. Number of cases with FFPE block showing less than 40% of tumor or more than 40% of necrosis were excluded. 3. The archival tumor specimens were often obtained before antiangiogenic therapy or at an early-stage disease. 4. Diseases with specific features (e.g, Sarcomatoid, low-grade, IMDC favorable-risk groups) also need further investigations. 5. AXL assoc…
Albumin-to-Alkaline Phosphatase Ratio	Liquid Biopsy	Retrospective cohort	Yoshino et al.	2021	nivolumab	1. The study revealed a significant difference in median OS between patients categorized into low and high AAPR (albumin-to-alkaline phosphatase ratio) groups (8.3 months vs. not reached, p<0.0001). Patients in the low AAPR group had a notably lower median OS compared to those in the high AAPR group. 2. Similarly, the low AAPR group exhibited a significantly shorter median PFS compared to the hig…	1. The study design is retrospective. 2. The study did not include information or analysis related to the first-line treatment received by the patients. 3. The study determined the threshold of the acute phase albumin-to-alkaline phosphatase ratio (AAPR) as 0.30; however, it is important to note that the specific threshold value for AAPR may vary across different studies. This variability in thre…
cell proliferation	Tumor Biopsy	Retrospective cohort	Zhang et al.	2020	nivolumab	1. In PD-L1 negative ccRCC patients, the presence of poorly proliferative tumors may be associated with resistance to immunotherapy using immune checkpoint inhibitors (ICI). 2. To improve clinical decision-making for patients undergoing nivolumab treatment, an enctheaging approach involves assessing the expression levels of 10 genes associated with proliferation through RNA-seq analysis.	1. The study design is retrospective, and the study had a small sample size. 2. Risk stratification was not available from all sites and hence was not a variable in the multivariate analysis. 3. The exclusion of ICI-treated patients who died in less than 90 days post-first dose checkpoint inhibitor did not allow for an analysis of this important group due to the lack of collection of ECOG perform…
