# Supplementary material for: Comprehensive Systematic Review of Biomarkers in Metastatic Renal Cell Carcinoma: Predictors, Prognostics, and Therapeutic Monitoring
Source: Cancers (Basel). 2023 Oct 11;15(20):4934. doi: 10.3390/cancers15204934 (PMC10605584; doi:10.3390/cancers15204934)
Supplement: Supplementary file 1 [file cancers-15-04934-s001.zip › supplementary Table S6_Genomic, TKI.xlsx]

## Sheet: nah3
Supplementary Table 6: Summary of studies investigating the use of genomic biomarkers in patients on TKI therapy.
Biomarker	Type of Marker	Study Methodologies	Author	Year	Drug	Major Findings	Limitations
FGF level	Liquid Biopsy	Prospective cohort	Bamias et al.	2019	bevacizumab + temsirolimus	1. Among mRCC patients who experienced relapse following anti-VEGF therapy, the study assessed the efficacy of combining anti-VEGF and anti-mTOR therapies. A substantial number of patients had to discontinue treatment due to substantial toxicity. 2. This population of patients also showed a link between levels of FGFb and OS.	1. The study had a small sample size. 2. Toxicity caused high rate of discontinuation.
VEGFA	Tumor Biopsy	Retrospective cohort	Beuselinck B et al.	2018	sunitinib	1. A positive outcome in patients treated with sunitinib was associated with higher levels of HIF1A, HIF2A, PDGFRB, VEGFC, VEGFR1, and VEGFR2 expression within the tumor. 2. A significant correlation was found between VEGFR2 expression and PFS, OS, early disease progression, and partial response rates among these markers. 3. There is no placebo control group in the study, so it is unclear whether…	1. The study identified differences in gene expression and their correlation with outcomes in different subgroups but did not investigate the association with microvascular density in tumors. 2. The lack of testing for microvascular density limits the understanding of its relationship with the expression of genes involved in the HIF-VEGFA-VEGFR pathway.
VEGFR	Tumor Biopsy	Retrospective cohort	Beuselinck B et al. , Beuselinck B et al. , Kinget L et al , Kinget L et al , Beuselinck B et al.	2018, 2018, 2021, 2021, 2018	sunitinib, sunitinib, Sunitinib, Pazopanib, Sorafenib, Sunitinib, Pazopanib, Sorafenib, sunitinib	1. A positive outcome in patients treated with sunitinib was associated with higher levels of HIF1A, HIF2A, PDGFRB, VEGFC, VEGFR1, and VEGFR2 expression within the tumor. 2. A significant correlation was found between VEGFR2 expression and PFS, OS, early disease progression, and partial response rates among these markers. 3. There is no placebo control group in the study, so it is unclear whether…	1. The study identified differences in gene expression and their correlation with outcomes in different subgroups but did not investigate the association with microvascular density in tumors. 2. The lack of testing for microvascular density limits the understanding of its relationship with the expression of genes involved in the HIF-VEGFA-VEGFR pathway., 1. The study identified differences in gen…
HIF-2α	Tumor Biopsy, Liquid Biopsy	Retrospective cohort Prospective cohort	Beuselinck B et al. , Kinget L et al , Choueiri et al., Schödela et al.	2018, 2021, 2021, 2016	sunitinib, Sunitinib, Pazopanib, Sorafenib, Belzutifan	1. Patients undergoing sunitinib treatment had better outcomes when their tumors expressed high levels of HIF1A, HIF2A, PDGFRB, VEGFC, VEGFR1, and VEGFR2. 2. A significant correlation was observed between the expression of the VEGFR2 gene and the time to PFS, OS, early disease progression, and partial response rate among these markers. 3. There is, however, no placebo control group in this study,…	1. The study identified differences in gene expression and their correlation with outcomes in different subgroups but did not investigate the association with microvascular density in tumors. 2. The lack of testing for microvascular density limits the understanding of its relationship with the expression of genes involved in the HIF-VEGFA-VEGFR pathway. 3. The study had an open-label, single-arm …
S3-score	Tumor Biopsy	Retrospective cohort	Büttner F et al.	2018	sunitinib	1. The study identified differences in gene expression and their correlation with outcomes in different subgroups but did not investigate the association with microvascular density in tumors. 2. The lack of testing for microvascular density limits the understanding of its relationship with the expression of genes involved in the HIF-VEGFA-VEGFR pathway. 3. The study had an open-label, single-arm …	1. Previously, our analyses could not take into account the impact of TKI treatment on predicting outcomes because there was a lack of treatment outcomes data in the TCGA cohort, primarily used to develop the S3-score.
PBRM1	Liquid Biopsy Tumor Biopsy	Retrospective cohort Prospective cohort	Cai W et al. , Voss et al., Dietz S et al	2020, 2018, 2017	sunitinib, sorafenib, Sunitinib, Pazopanib, Everolimus, Axitinib, Sunitinib, Everolimus	1. The PFS and OS of patients with low expression of PBRM1 were significantly shorter than those with high expression. 2. PFS and OS have been independently predicted by PBRM1 expression in patients with metastatic renal cell carcinoma. 3. It is possible to predict PFS and OS more accurately when PBRM1 is included in the prognostic model. 4. Existing prognostic models for metastatic renal cell ca…	1. Single-center retrospective study: The study was conducted in a single center, which limits the generalizability of the findings. 2. The study had a small number of patients: The study included a small sample size, which may affect the statistical power and precision of the results. 3. Potential errors and biases in immunohistochemistry: The process of immunohistochemistry used in the study co…
MCT1, MCT4	Tumor Biopsy	Retrospective cohort	Cao YW, et al	2018	sorafenib, sunitinib	1. There was no significant correlation between MCT1 and MCT4 expression in ccRCC patients and various clinical factors. 2. The overall cohort of ccRCC patients with high expression of either MCT1 or MCT4 had reduced OS and PFS. 3. High expression of either MCT1 or MCT4 was significantly associated with reduced PFS but not OS in patients receiving targeted therapy, providing evidence that they ca…	1. As a result of further stratification, the study found smaller sample sizes within the subgroups, which may have contributed to our inability to identify a statistically significant correlation between MCT1 or MCT expression and the stage or size of the tumor.
Ezrin	Tumor Biopsy	Retrospective cohort	Cetin et al.	2021	sunitinib	1. In this study, liver metastasis and overexpression of ezrin were identified as significant factors that have a significant impact on OS outcomes. 2. Within the group of patients who progressed, those who had ezrin expression levels that were higher during the initial 3-month period were more likely to have overexpression than those who progressed after this time period. 3. The median overall s…	1. The study design is retrospective. 2. The sample size is limited partially due to rigorous inclusion criteria such as homogeneous histology ccRCC and sunitinib as the first-line treatment.
CXCR1	Tumor Biopsy	Retrospective cohort	Chen X et al.	2018	sunitinib, sorafenib	1. There is an association between high CXCR1 expression and poorer overall survival in mRCC patients treated with tyrosine kinase inhibitors (TKIs) (HR = 1.683, 95% CI: 1.109-2.553, P = 0.014). 2. TKI treatment benefit was reduced when CXCR1 expression was elevated (P = 0.017). 3. TKIs may be less effective in patients with CXCR1 positivity because they have enhanced pathways such as hypoxia and…	1. The study design is retrospective. 2. The relatively small sample size at single center (especially in subgroup analysis) requires extended validation of the results. 3. Intratumoral heterogeneity may induce bias the results because only 2 tissue cores were sampled from each RCC specimen. Only patients receiving sunitinib or sorafenib as first-line therapy were included because other TKIs were…
FLT4 rs307826 FLT4 rs307826 ITGAV rs3816375 VEGFA rs1885657 VEGFA rs3024987 WWOX rs8047917 VEGFA rs58159269	Liquid Biopsy	Retrospective cohort	Crona et al.	2019	sorafenib	1. There are genetic variations associated with shorter OS in patients treated with sorafenib, including VEGFA rs1885657, ITGAV rs3816375, and WWOX rs8047917. Specifically, these genetic variations were observed among patients receiving sorafenib treatment. 2. Patients with mRCC treated with sorafenib who have variations in the VEGFA and FLT4 genes are more likely to survive. A significant influe…	1. The study did not establish whether the effect of rs307826 is predictive.
circulating free DNA	Liquid Biopsy	Retrospective cohort	Del Re M et al	2022	ipilimumab + nivolumab, sunitinib, pazopanib, cabozantinib	1. There was a significant correlation between the quantity of cfDNA in the bloodstream and both PFS and OS in a study involving 48 patients. 2. By establishing a cfDNA threshold of 0.883 ng/μl, patients were categorized into short, intermediate, and long responders, showcasing notable differences in PFS durations. 3. It was observed that patients with high levels of cfDNA and mutant TP53 had the…	1. The study design is retrospective.
FLT4, MTOR, ITGA5, SETD2, PBRM1, BRCA1	Liquid Biopsy Tumor Biopsy	Prospective cohort	Dietz S et al	2017	Axitinib, Sunitinib, Everolimus	1. Several mutations were observed only in progressing tumors in metastatic ccRCC, including FLT4, MTOR, ITGA5, SETD2, PBRM1, and BRCA1. 2. There was one case in which a patient with an increased mutational burden in the metastasis responded to treatment with nivolumab, indicating that alternative targeted therapies may be effective. 3. There is evidence that clonal evolution, intra-tumor heterog…	1. The study has a small sample size due to a low progression rate, and larger studies are needed to validate the findings. 2. The ongoing MORE study aims to address this limitation and provide additional data in the future. 3. The results of this study align with similar precision medicine approaches in other tumor types, where patient progression under therapy is highly individualized and speci…
TGFβ	Liquid Biopsy Tumor Biopsy	Prospective cohort	Dorff et al.	2017	bevacizumab ± TRC105	1. TRC105 and bevacizumab were not shown to extend the PFS of patients with mRCC when used as a second through fourth-line treatment. 2. The levels of TGF-β in both groups receiving TRC105 plus bevacizumab and bevacizumab alone were correlated with PFS.	1. The study had a small sample size. 2. There was patient drop-out.
CXCL7	Liquid Biopsy	Retrospective cohort	Dufies M et al.	2017	sunitinib, bevacizumab	1. The cut-off value for PFS was 250 ng/ml for plasma levels of CXCL7. 2. PFS was significantly prolonged in patients with baseline CXCL7 levels exceeding the established cut-off, indicating a favorable outcome (hazard ratio 0.323, 95% confidence interval 0.147-0.707, P0.001). 3. CXCL7 levels were not associated with improved PFS in patients receiving bevacizumab in a separate retrospective cohor…	1. The study was retrospective in nature.
molecular signatures	Tumor Biopsy	Prospective cohort	Epaillard et al.	2020	nivolumab to nivolumab, NIVO + IPI (CTLA-4) to nivolumab, NIVO + IPI (CTLA-4) to sunitinib, NIVO + IPI (CTLA-4) to pazopanib	1. It is the first trial to examine the personalization of treatment with ICI or TKI based on tumor molecular characteristics in mccRCC. 2. To prospectively identify biomarkers of response to nivolumab or in combination with TKI monotherapy in patients with mccRCC, this trial is the most appropriate study.	1. The BIONIKK trial is the first in mccRCC to evaluate the personalization of treatment using an ICI or TKI based on the characteristics of the tumor's molecular profile.
PD-L1	Tumor Biopsy	Retrospective cohort	Flaifel et al.	2019	everolimus, sunitinib	1. The expression of PD-L1 in tumor cells is associated with poor survival outcomes in patients with metastatic renal cell carcinoma, regardless of the specific targeted therapy used. 2. Patients with metastatic renal cell carcinoma do not respond reliably to cabozantinib treatment based on expression of PD-L1 or immune cell infiltration.	1. The study had a small sample size. 2. There was a short follow-up period. 3. Lack of mechanistic insight existed 4. Some non-ccRCC was in cluded in the population.	,	,	,	,	,	,	,	,	,	,	,	,	,	,	,	,	,	,
gene signature including eight sorafenib target genes	Tumor Biopsy	Prospective cohort	Gudkov et al.	2022	Sorafenib	1. As a result of the identification of eight genes which have been shown to be targets of sorafenib, a gene signature emerged that effectively differentiates between patients who respond well to the drug and those who do not respond well to the drug. This gene signature aligned with the specific response characteristics associated with sorafenib. 2. It was further confirmed that the gene signatu…	1. GDSC collected data on a variety of cancer cell lines. 2. In addition to kidney cancer, cell lines are derived from a variety of tumors. 3. The expression of genes may also be affected by in vitro culture.
PAI-1	Liquid Biopsy	Retrospective cohort	Honma et al.	2020	axitinib	1. Taking axitinib results in an improvement in treatment outcomes and prognosis, while the initial baseline levels have no impact on these outcomes. 2. Following the initiation of axitinib treatment, the median serum levels of sVEGFR-1 and sVEGFR-2 significantly decreased. Treatment response is associated with a decrease in sVEGFR-2 specifically.	1. The study used serum samples to measure PAI-1 levels, but PAI-1 is typically measured in plasma. This difference in sample type may introduce variability or potential discrepancies in the results. 2. The PAI-1 level measured in this study was not pure PAI-1, but a complex present in the blood. The antibody used in the Bio-Plex Pro Human Cancer Biomarker Panel 2 study detects the total PAI-1, w…
FGFR2 IL-8	Liquid Biopsy	Retrospective cohort	Iacovelli et al.	2018	nephrectomy to sunitinib	1. It has been determined that the proteins FGFR2 and IL8 are negative predictive markers, indicating that patients treated with targeted agents will have a shorter survival time. In addition, there is a trend suggesting a shorter overall survival in these patients. 2. These markers indicate that patients may not respond well to targeted therapies if they have high levels of FGFR2 and IL8.	1. The study design is retrospective. 2. The study had a small sample size. 3. interval of time from the initial diagnosis and the start of therapy, that may affect the expression of the investigated proteins
microRNA (miR)	Tumor Biopsy	Retrospective cohort	Kovacova, et al., Kovacova, et al.	2018, 2019	sunitinib, sunitinib	1. There were significant differences in miR-942 and miR-133 expression levels between patients whose tumors responded to treatment and those whose tumors did not respond. 2. MiR-221 and miR-425 demonstrated a tendency to be positively correlated with therapeutic response, despite the fact that the predictive value of other miRNAs tested could not be determined definitively. 3. Using miR-942 and …	1. The quality of formalin-fixed paraffin-embedded (FFPE) tissue specimens used in the study could potentially impact the precision of miRNA quantification by quantitative reverse transcription-polymerase chain reaction (qRT-PCR). Additionally, low RNA integrity may result in the omission of other miRNA biomarkers identified by microarrays, limiting the comprehensiveness of the analysis. 2. The a…
G-allele of rs231775 in the CTLA-4 gene	Tumor Biopsy	Retrospective cohort	Liu X et al.	2018	Sunitinib	1. Compared to patients carrying the GA or AA genotype, patients carrying the GG genotype exhibited an improved OS. 2. As shown by the TCGA-KIRC dataset, patients with ccRCC whose CTLA-4 mRNA expression was lower had longer overall survival, regardless of the stage of the tumor. 3. In patients with ccRCC, the G-allele of CTLA-4 rs231775 is associated with an extended overall survival.	1. The datasets include patients with different stages, and the follow-up period is not long enough. 2. The possible reasons for the failed validation could be the relatively small sample size as well as differences in patient characteristics between the two cohorts. 3. Due to the need for imputation, adjustment of PFS and OS might slightly be distorted. 4. Imputation was implemented in 16% and 1…
HIF pathway c-Myc	Tumor Biopsy	Prospective cohort	Maroto P et al.	2017	sunitinib	1. Tumors exhibiting positive immunostaining for both c-Myc and HIF-2α demonstrated a significantly lower rate of PFS. 2. There is a trend towards worse clinical outcomes among patients whose tumors are immunostaining positive for c-Myc, but the association does not reach statistical significance. 3. About 29% of the samples showed positive immunostaining for HIF-1α or HIF-2α; however, this did n…	1. The proportion of tissue tumor samples with positive expression of the analyzed biomarkers was lower compared to previous studies that used different antibodies. 2. The quality of tissue sections used for immunohistochemistry (IHC) analysis and the lack of established consensus criteria for quantification are limitations to consider. 3. The sample size was small, especially for the subset of H…
VEGF	Liquid Biopsy	Prospective cohort	Martín-Aguilar et al.	2021	sorafenib	1. Sorafenib was used sequentially as a second-line TKI in a study of Mexican patients with metastatic RCC, and the results confirmed positive outcomes: nearly 9 months of median progression-free survival and over 40 months of median survival after the introduction of sorafenib. 2. Lenvatinib/everolimus had a longer PFS, but was associated with higher adverse events, when compared with sorafenib …	1. The study's observational nature introduces potential bias, limiting its findings. 2. Absence of a comparative treatment group hampers assessing sorafenib's true effectiveness. 3. The study includes subjects from a single center, reducing generalizability. 4. Unknown if no treatment could be comparable to sorafenib as a second-line option. 5. Lack of a comparison group prevents determining sor…
CLLU1, CXCL8, IL2RA	Liquid Biopsy Tumor Biopsy	Retrospective cohort	Motzer RJ et al.	2017	sunitinib	1. CXCL8 rs1126647 genotypes A/T and T/T were associated with enhanced OS, while SH3GL2 rs10963287 genotypes C/C and T/T showed improved OS. 2. Compared to A/G and G/G genotypes, the A/A genotype of CLLU1 rs525810 was associated with a longer PFS in the continuous daily dosing arm. 3. IL2RA rs7893467 T/G genotypes were associated with a higher objective response rate and an improved PFS in the 4-…	1. The identified SNPs need validation in other retrospective cohorts to confirm their significance. 2. The study did not control for differences in treatment response rates between genotyped and nongenotyped patients, which may limit generalizability to the overall population. 3. The absence of a placebo arm in the trial prevents determination of whether the identified SNPs are predictive or onl…
Circulating tumor cells	Liquid Biopsy	Prospective cohort	Nayak B et al	2021	Pazopanib, Sunitinib	1. CTCs (circulating tumor cells) are important prognostic markers in mRCC. They can also provide insights into the effectiveness of the targeted kinase inhibitor (TKI) therapy. 2. Having CTCs prior to starting treatment is associated with a poorer response to TKI therapy, indicating their potential as a predictive biomarker. 3. Alternative methods for capturing CTCs have been proposed in order t…	1. This study included a variety of patient population or very small sample sizes.
ELTD1	Tumor Biopsy	Retrospective cohort	Niinivirta et al.	2020	sunitinib	1. A positive response to sunitinib treatment can be predicted by the presence of elevated ELTD1 expression on tumor vessels. PFS and OS outcomes are consistent with this association. 2. As a prediction marker for sunitinib efficacy, the findings are consistent with ELTD1's established role. 3. However, in the group treated with sorafenib, the prognostic value of ELTD1 was ruled out. In the prese…	1. Potential heterogeneity between the primary tumors and metastases could not be assessed since there were no available metastatic tissues. 2. Although the current study is one of the largest predictive marker studies reported for RCC patients, a higher number would have been desirable to yield more reliable results.
PAK1	Tumor Biopsy	Retrospective cohort	Qu Y, et al.	2020	Sunitinib, Sorafenib	1. Patients with high PAK1 expression have a shorter OS and PFS. 2. PFS and OS are independently influenced by PAK1 expression. 3. In patients with intermediate risk according to Heng's risk criteria, PAK1 is particularly significant. 4. Treatment with Sunitinib is associated with better outcomes in patients who have low PAK1 levels. A correlation has also been found between PAK1 expression and n…	1. The study was conducted with a relatively small sample size from a single institution. 2. The study design is retrospective. 3. The functional role of PAK1 in drug-resistance as well as NK cell functioning needs further investigation.
Molecular subtypes angiogenesis-related GES	Tumor Biopsy	Retrospective cohort	Roussel et al.	2021	Multiple	1. The angiogenesis-related gene expression signatures (GES) of both cohorts were associated with molecular subtypes, whereas the immune-related GES were not associated with such subtypes. 2. There was an association between specific molecular subtypes (CCRCC2 & 3 vs. CCRC1 & 4) and improved DFS and OS in the FF cohort. 3. Using the Leibovich score, the same molecular subtypes in the FFPE cohort …	1. Retrospective, single-center design: The study's design may introduce inherent biases and limit the generalizability of the findings. 2. Influence of changing therapy landscape: The wide time frame of patient inclusion may have affected OS results due to evolving treatments in the metastatic setting. 3. Underrepresentation of low-risk patients: The study population may not adequately represent…
autophagic gene SNPs	Liquid Biopsy	Retrospective cohort	Santoni et al.	2018	pazopanib	1. In addition to affecting patient outcomes, certain variants of autophagic genes have been associated with the risk of developing ccRCC. 2. PFS of patients undergoing pazopanib therapy has been linked to specific polymorphisms, such as ATG4Ars7880351, ATG4C rs6670694, ATG4C rs6683832, and ATG5 rs490010. 3. There is a significant correlation between the polymorphism rs10751215 in the ATG16L2 gen…	1. The study design is retrospective in nature, which is susceptible to bias in data selection and analysis 2. the The study had a small number of evaluated patients
HIF-1α, VHL	Tumor Biopsy	Prospective cohort	Schödela et al.	2016	Multiple	1. The hypoxia-signaling pathway is tightly linked to ccRCCs. 2. In experimental settings, HIF-1α and HIF-2α, two isoforms of HIF-α paralogues, have contrasting effects on tumor development and progression in ccRCC. HIF-1α acts as a tumor suppressor, while HIF-2α has oncogenic potential. 3. The dichotomy between HIF-1α and HIF-2α functions is unique to ccRCC tumors. 4. HIF stabilization occurs ea…	1. There is limited efficacy and significant toxicity associated with these therapies. 2. It will take more research to determine the exact effects of the different HIF-α isoforms on each aspect of tumor progression.
Fibroblast Growth Factor Receptor-2 Polymorphism rs2981582	Tumor Biopsy	Retrospective cohort	Vanmechelen M et al.	2019	Sunitinib	1. The study found that patients with the TT genotype of the rs2981582 polymorphism had a poorer progression-free survival and overall survival rate. The CT/CC genotype showed greater tumor shrinkage when subjected to sunitinib treatment than the CT/CC genotype. 2. rs2981582 was found to be a significant independent predictor of both mPFS and mOS on multivariate analysis. However, its impact was …	1. The study design is retrospective. 2. Patients were mainly Caucasian: the relevance of these polymorphisms needs to be assessed in other ethnic groups because of possible genetic heterogeneity. 3. These findings cannot be used for patient selection for treatment with VEGFR-TKIs. However, these results provide further evidence that FGFR2 is involved in resistance to VEGFR-TKIs in patients with …
Von Hippel-Lindau Gene (rs1642742 rs1642743)	Tumor Biopsy	Retrospective cohort	Verbiest A et al	2018	VEGFR TKI	1. There is a recessive pattern of association between rs1642742 and rs1642743, which are closely linked. 2. There were 11 months of median OS for patients with the rs1642742 CC genotype in comparison to 26 months for those with the TT/TC genotype, and 15 months for those with the rs1642743 GG genotype in comparison to 28 months for those with the AA/AG genotype. 3. Despite taking into account ot…	1. Lack of direct assessment of functional impact: The study did not directly assess the functional impact of the single nucleotide polymorphisms (SNPs), which limits the understanding of their biological significance. 2. Absence of correction for multiple testing: The study did not correct for multiple testing, as it was exploratory in nature. However, this may introduce a potential risk of fals…
Molecular Subtypes of mccRCC (1-4)	Tumor Biopsy	Retrospective cohort	Verbiest et al.	2018	Pazopanib	1. A significant association was found between the ccRCC1-4 classification and the International Metastatic Renal Cell Carcinoma Database Consortium score, both of which were significant predictors of outcome. 2. Pazopanib as a first-line therapy for metastatic renal cell carcinoma was not affected by the ccRCC1-4 classification or the International Metastatic Renal Cell Carcinoma Database Consor…	1. The study was conducted with a small sample size. 2. The study design is retrospective.
BAP1	Tumor Biopsy	Retrospective cohort	Voss et al.	2018	Sunitinib, Pazopanib, Everolimus	1. In the COMPARZ study, 357 patients (32% of the study population) had their mutation status and clinical outcomes evaluated, and 258 patients (55% of the study population) were included in the validation cohort. 2. There is a prognostic significance associated with mutations in BAP1 or TP53, or both, and the absence of mutations in PBRM1. In order to improve the prediction of survival and progr…	1. 50% of patients in the validation cohort received first-line treatment with everolimus, which may affect progression-free survival assessments. 2. Overall survival was similar between the everolimus and sunitinib treatment groups, possibly due to the crossover design of the trial and the availability of VEGF-directed drugs outside the trial. 3. The trial participants assigned to first-line eve…
TP53	Tumor Biopsy, Liquid Biopsy	Retrospective cohort	Voss et al., Del Re M et al	2018, 2022	Sunitinib, Pazopanib, Everolimus, ipilimumab + nivolumab, sunitinib, pazopanib, cabozantinib	1. The COMPARZ study evaluated the mutation status and clinical outcomes of 357 patients (32%), and the validation cohort included 258 patients (55%). 2. A positive prognostic factor for overall survival is the presence of mutations in either BAP1 or TP53, or both, and the absence of mutations in PBRM1. An improved survival prediction model was developed by incorporating these mutations into a ne…	1. 50% of patients in the validation cohort received first-line treatment with everolimus, which may affect progression-free survival assessments. 2. Overall survival was similar between the everolimus and sunitinib treatment groups, possibly due to the crossover design of the trial and the availability of VEGF-directed drugs outside the trial. 3. The trial participants assigned to first-line eve…
high intratumoral HIF2A VEGFA	Tumor Biopsy	Prospective cohort	Wierzbicki PM et al.	2019	0	1. HIF2A and VEGFA mRNA and protein levels were strongly correlated with adverse outcomes among patients in this study. Among these outcomes were shorter OS, PFS, as well as the presence of unfavorable risk factors associated with cancer recurrence and mortality. 2. The results indicated that patients whose HIF2A and VEGFA levels were elevated were resistant to sunitinib, a commonly prescribed tr…	1. Contradictory findings in other studies cited by the article.
Sam68	Tumor Biopsy	Retrospective cohort	Wu et al.	2022	sunitinib	1. Sunitinib induces apoptosis by upregulating Sam68 expression. 2. Xenograft models showed that tumors in the Sam68-knockdown group did not shrink as much as those in the control group after four weeks of treatment with sunitinib. 3. Sunitinib sensitivity is associated with Sam68 expression in ccRCC patients. 4. Sunitinib may induce cell apoptosis through Sam68. 5. Sunitinib sensitivity in patie…	1. To confirm accuracy and practicability of these findings, an analysis of a larger cohort is required, as well as further experiments to verify the underlying molecular mechanism.
p-STAT3-negative tumors	Tumor Biopsy	Retrospective cohort	Yamamoto et al.	2018	sunitinib	1. There is a positive correlation between the presence of activated STAT3 in tumor tissues and the poor prognosis for RCC patients treated with sunitinib as a first-line therapy. 2. A biomarker for sunitinib resistance can be found in RCC cells that express phosphorylated STAT3 (p-STAT3).	1. The study design is retrospective, small sample conducted at a single institution. (Japan) 2. poorly standardized and validated procedures of STAT3 immunohistochemical staining were used in this study 3. immunostaining was performed using primary tumor specimens, although metastatic tumor specimens would be more suitable for investigating the correlation between mTKI therapeutic outcomes and t…
eosinophilic features	Liquid Biopsy	Retrospective cohort	Yoshino et al.	2021	sunitinib, pazopanib, sorafenib, axitinib, nivolumab, nivolumab + ipilimumab	1. In ccRCCs, the hypoxia and angiogenesis gene signatures were increased, whereas in eosinophilic ccRCCs, there was an increase in gene signatures and protein expression related to effector T cells as well as immune checkpoint molecules, followed by mixed ccRCCs. 2. Furthermore, compared with the clear type, the mixed and eosinophilic types showed an increased prevalence of epithelial-mesenchyma…	1. The study has a retrospective design with a small cohort and different treatment agents. 2. Gene expression and IHC analysis could not be performed on tissues from metastatic cases due to non-uniform sampling methods, resulting in variations in tissue specimens. 3. Despite this limitation, the consistency between histological phenotype and clinicopathological behavior was confirmed in both coh…
low AXL	Tumor Biopsy	Retrospective cohort	Zucca LE et al.	2018	sunitinib	1. In total, 47% of cases tested positive for AXL, with non-clear cell carcinomas expressing AXL more frequently (61%) than clear cell carcinomas (43%). 2. Patients with clear cell carcinomas who expressed AXL had a poorer prognosis, as evidenced by a median overall survival rate of 13 months compared to patients whose AXL expression was negative, who had a median overall survival rate of 43 mont…	1. The limited sample size (n = 51) in the CCC setting restricts the generalizability of the results. 2. The significance of survival differences based on AXL staining in CCC is not directly related to the main focus of the study. 3. The inability to define risk criteria for all patients based on established criteria by Motzer et al. and Heng et al. due to insufficient clinical data. 4. Further s…
