# Supplementary material for: Comprehensive Systematic Review of Biomarkers in Metastatic Renal Cell Carcinoma: Predictors, Prognostics, and Therapeutic Monitoring
Source: Cancers (Basel). 2023 Oct 11;15(20):4934. doi: 10.3390/cancers15204934 (PMC10605584; doi:10.3390/cancers15204934)
Supplement: Supplementary file 1 [file cancers-15-04934-s001.zip › supplementary Table S7_Genomic, mTORi.xlsx]

## Sheet: Sheet 1 - genomONmTOR_condense
Supplementary Table 7: Summary of studies investigating the use of genomic biomarkers in patients on mTOR inhibitors
Biomarker	Type of Marker	Methodology	Author	Year	Drug	Major Findings	Limitations
PTEN	Tumor Biopsy	Prospective cohort	Voss et al.	2019	Everolimus, sunitinib	1. Immunohistochemistry (IHC) analysis demonstrated that the absence of PTEN expression correlated with improved PFS in patients treated with everolimus, but not in those treated with sunitinib. 2. This study represents the first utilization of next-generation sequencing (NGS) testing in a diverse cohort of RCC patients undergoing rapalog treatment. The specimens and data were prospectively colle…	1. The study had a small sample size. 2. Tumor heterogeneity, sample error, clonal evolution, age of specimens were limitations. 3. Potential relevance of testing tissue from the primary tumor versus metastatic sites was a limitation.
Lactate Dehydrogenase (LDH), TSP-2	Liquid Biopsy	Prospective cohort	Zeuschner et al.	2021	everolimus	1. Treatment response was found to be associated with lower levels of TSP-2 at the start of therapy and higher LDH levels in serum two weeks after initiating treatment. 2. These blood biomarkers exhibited greater predictive value for therapy response when compared to initial patient parameters or risk classifications. 3. Although polymorphisms in the mTOR gene demonstrated a connection with thera…	1. Everolimus no longer belongs to the current standard therapeutic landscape of mRCC therapy today and has been replaced by substances such as cabozantinib or nivolumab in the anti-VEGF-refractory setting. 2. The study had a small sample size.
EVI1 isoform	Tumor Biopsy	Prospective cohort	Palomero et al.	2020	everolimus	1. The presence of increased EVI1 expression in ccRCC is associated with features indicating cancer progression, invasion, and an unfavorable prognosis for patients within the CC-e.3 subtype. 2. Genetic variations in EVI1 have been identified as being linked to the response to everolimus treatment in patients diagnosed with metastatic ccRCC.	1. There was a mix of treatment lines. 2. The study had a small sample size. 3. The study was conducted at a single institution. (Spain)
PD-L1	Tumor Biopsy	Retrospective cohort	Flaifel et al.	2019	everolimus, sunitinib	1. Elevated levels of PD-L1 expression in tumor cells are associated with diminished survival outcomes in patients diagnosed with mRCC, irrespective of the specific targeted therapy employed. 2. PD-L1 expression and immune cell infiltration do not serve as reliable indicators for predicting the response to cabozantinib treatment in patients with mRCC.	1. The study design is retrospective. 2. The multi-institutional nature of the study may cause variability in tissue processing protocols. 3. The analysis of a single tumor specimen per patient might not adequately address the heterogeneity of PD-L1 expression that has been previously documented in ccRCC.
miR-605	Tumor Biopsy	Prospective cohort	Wood et al.	2020	everolimus + panobinostat	1. The combination treatment of everolimus and panobinostat did not demonstrate improved clinical outcomes in patients with advanced ccRCC. Moreover, myelosuppression emerged as the primary dose-limiting side effect. 2. Variations in miR-605 expression were observed, and lower levels of circulating miR-605 may serve as a predictive marker for assessing the clinical response to the combination the…	1. The majority of patients in the study received a dose of 5mg everolimus, even though a higher dose of 10mg is typically required to achieve complete mTOR blockade. 2. The study had a small sample size. 3. The study was conducted between 2010 and 2015, which means the data and observations may not reflect more recent advancements in treatments or changes in clinical practices during subsequent …
