# Supplementary material for: Comprehensive Systematic Review of Biomarkers in Metastatic Renal Cell Carcinoma: Predictors, Prognostics, and Therapeutic Monitoring
Source: Cancers (Basel). 2023 Oct 11;15(20):4934. doi: 10.3390/cancers15204934 (PMC10605584; doi:10.3390/cancers15204934)
Supplement: Supplementary file 1 [file cancers-15-04934-s001.zip › supplementary Table S8_Genomic, Combo.xlsx]

## Sheet: Sheet 1 - genom_ONCombo_condens
Supplementary Table 8: Summary of studies investigating the use of genomic biomarkers in patients on combination therapy.
Biomarker	Type of Marker	Study Methodologies	Author	Year	Drug	Major Findings	Limitations
Angiogenesis, gene expression signatures, IFN-γ response, myeloid inflammatory, T-effector	Liquid Biopsy	Prospective cohort	McDermott et al.	2018	anti-PD-L1, VEGFi, sunitinib	1. The presence of angiogenesis, T-effector/IFN-γ response, and myeloid inflammatory gene expression signatures strongly correlates with PFS across various treatment approaches for kidney cancer. 2. For patients with preexisting antitumor immunity, as indicated by a high Teff score and the presence of PD-L1 ICs, atezolizumab and bevacizumab may offer particular advantages over sunitinib. 3. Sunit…	1. The study had a small sample size. 2. The results of this study should be interpreted with caution due to the hypothesis-generating nature of the investigation. Further research is required to validate any potential hypotheses or conclusions derived from the study.
cluster 1: angiogenic/stromal cluster 2: angiogenic cluster 3: complement/Ω-oxidation cluster 4: T-effector/proliferative cluster 5: proliferative cluster 6: stromal/proliferative cluster 7: snoRNA	Tumor Biopsy	Prospective cohort	Motzer et al.	2022	VEGFi, sunitinib	1. In comparison with sunitinib, atezolizumab in combination with bevacizumab demonstrated a significant improvement in PFS. 2. Atezolizumab plus bevacizumab demonstrated a tendency to improve OS in patients with tumors with a high level of angiogenesis, while sunitinib demonstrated a tendency to improve OS in patients with tumors with a low level of angiogenesis. Low levels of angiogenesis are c…	1. A further validation of this analysis is needed for other therapies, for other clinical settings, and for the strengthening of risk models.
ctDNA (VHL TP53)	Liquid Biopsy	Retrospective cohort	Koh et al.	2022	nivolumab + IPI (CTLA-4)	1. The presence of circulating tumor DNA (ctDNA) in the bloodstream is detected in a significant proportion of patients (78.6%) both before and after treatment. 2. There was a strong correlation between the early fluctuations in ctDNA levels and the clinical response to ICI therapy.	1. There was no evidence that ipilimumab completely excluded the effect of nivolumab (some patients were treated with nivolumab and ipilimumab in addition to nivolumab). 2. The study had a small cohort size.
molecular signatures	Tumor Biopsy	Prospective cohort	Epaillard et al.	2020	nivolumab to nivolumab, NIVO + IPI (CTLA-4) to nivolumab, NIVO + IPI (CTLA-4) to sunitinib, NIVO + IPI (CTLA-4) to pazopanib	1. It is the first trial to examine the personalization of treatment with ICI or TKI based on tumor molecular characteristics in mccRCC. 2. To prospectively identify biomarkers of response to nivolumab or in combination with TKI monotherapy in patients with mccRCC, this trial is the most appropriate study.	1. The BIONIKK trial is the first in mccRCC to evaluate the personalization of treatment using an ICI or TKI based on the characteristics of the tumor's molecular profile.
BNIP3, EGLN3	Tumor Biopsy	Retrospective cohort	Tamukong et al.	2022	IFN-α, bevacizumab + IFN-α	1. The HIF pathway is primarily responsible for the progression of ccRCC. 2. Since HIF-gene isoforms are associated with survival in mRCC, these genes may be useful in the development of novel therapies. 3. The biomarkers EGLN3 and BNIP3 have shown promise as predictors of treatment response in RCC.	1. The study design is retrospective.
MCT1 MCT4	Tumor Biopsy	retrospective cohort	Stenehjem DD et al	2019	sunitinib, pazopanib, bevacizumab with interferon alpha, sorafenib, temsirolimus, cabozantinib, nivolumab plus ipilimumab	1. There was no significant correlation between MCT1 or MCT4 expression and factors such as sex, age, tumor diameter, microvascular density, tumor staging, pathological Furmann grade, or MSKCC (P>0.05). 2. On the other hand, high expression of either MCT1 or MCT4 was significantly related to decreased overall survival and progression-free survival in patients with ccRCC. 3. A reduction in PFS but…	1. The study is retrospective in nature. 2. IMDC favorable risk patients are few and far between in this cohort. 3. Multi-targeted therapies for VEGF may introduce heterogeneity to outcomes. 4. It is difficult to correlate objective responses with underlying genomic alterations (GAs) due to a lack of reliable data. 5. It is difficult to estimate the effectiveness of VEGF targeted therapies in pat…
