# Supplementary material for: Comprehensive Systematic Review of Biomarkers in Metastatic Renal Cell Carcinoma: Predictors, Prognostics, and Therapeutic Monitoring
Source: Cancers (Basel). 2023 Oct 11;15(20):4934. doi: 10.3390/cancers15204934 (PMC10605584; doi:10.3390/cancers15204934)
Supplement: Supplementary file 1 [file cancers-15-04934-s001.zip › supplementary Table S9_Rads, ICI.xlsx]

## Sheet: Sheet 1 - radICIoutput
Supplementary Table 9: Summary of studies investigating the use of radiologic biomarkers in patients on immunotherapy.
Biomarker	Type of Marker	Study Methodologies	Author	Year	Drug	Major Findings	Limitations
CT texture	Tumor Biopsy	Retrospective cohort	Park et al.	2022	anti-PD-L1 + bevacizumab, avelumab + axitinib	1. The implementation of baseline and early post-treatment assessments enables the prediction of OS and PFS in patients with mRCC who receive ICI-based therapies. 2. Among a subgroup of 32 patients who had not undergone prior systemic treatment (i.e., ICI used as first-line therapy), the baseline texture models for OS and PFS successfully differentiated individuals with longer and shorter surviva…	1. The study design is retrospective. 2. The study only studied those with contrast-enhanced CT's. 3. The study only performed the analysis using up to five lesions per patient and up to two lesions per organ, and concerns may arise that this may not represent the characteristics of all targetable lesions. 4. Only 68% of the population had ccRCC.
PSMA-PET	Liquid Biopsy	retrospective cohort	Mittlmeier LM et al	2020	7, 11 (63.6%) patients underwent TKI therapy (2x cabozantinib, 3x sunitinib, 1x axitinib, 1x levantinib + everolimus), 4, 11 (36.4%) patients underwent CI therapy (2x ipilimumab + nivolumab, 1x nivolumab, 1x pembrolizumab)	1. In this study, PSMA-PET imaging was performed on 11 patients with mRCC. All patients showed PSMA-avid lesions at baseline, but follow-up PET scans revealed varying responses: 3 patients achieved complete response (CRPET), 3 had partial response (PRPET), 4 showed stable disease (SDPET), and 1 experienced progressive disease (PDPET). 2. Comparison with RECIST 1.1 criteria showed agreement in onl…	1. The study had a small sample size. 2. The adapted approach for defining response categories on PSMA-PET needs prospective validation, including the evaluation of overall survival as an endpoint. 3. The establishment of precise cut-off values on PSMA-PET for accurately predicting treatment response in terms of overall survival is still required. 4. The newly introduced response criteria for imm…
RECIST 1.1, iRECIST	Tumor Biopsy	Retrospective cohort	Zheng et al.	2021	PD-1	1. Notable distinctions in tumor response evaluations were observed between the two criteria, and these differences were statistically significant (p < 0.001). 2. The iRECIST criteria demonstrate greater efficacy in capturing immune-related atypical responses during immunotherapy, while the conventional RECIST 1.1 criteria may underestimate the advantages of PD-1 inhibitors.	1. Pseudoprogression is not rare in mccRCC patients during PD-1 inhibitor therapy, and it may last for more than the recommended maximum of 8 weeks, indicating a limitation of the current strategy for immune response monitoring. 2. The study had a small sample size. 3. nonhomogeneous CT monitoring intervals for assessing tumor response due to the The study design is retrospective. nature of the s…
HU, iodine concentration, effective atomic number	Tumor Biopsy, Tumor Biopsy	Prospective cohort, prospective cohort	Drljevic-Nielsen et al., Drljevic-Nielsen A et al	2022, 2022	pazopanib, carbozantinib, sunitinib, axitinib, nivolumab, ipilimumab, nivolumab	1. In patients with mRCC, early reductions in spectral dual-layer detector CT-derived iodine concentration and effective atomic number (Zeffective) following one month of therapy serve as independent biomarkers associated with improved overall survival. 2. The early reduction in effective atomic number (Zeffective) after one month of therapy is an independent imaging biomarker that predicts bette…	1. Cardiovascular toxicity is a potential side effect of TKI or ICI. However, the study addressed this concern by using a standardized bolus tracking technique to account for potential changes in cardiac output, thereby compensating for this potential side effect. 2. There are limitations in accurately discriminating materials with similar attenuation coefficients, such as iodine and calcium. Thi…
CT. elevated SUV max at first assessment on FDG-PET	Tumor Biopsy	prospective cohort	Tabei et al.	2019	nivolumab	1. The early change in maximum SUVmax of each lesion, as evaluated using FDG-PET/CT scans, during nivolumab treatment may exhibit correlations with the short-term local prognosis.	1. The study had a small sample size. 2. The study did not find an appropriate cut-off value of SUVmax to distinguish patients with aggressive progression from those with inflammatory elevation. 3. Careful attention should be paid while interpreting the value of SUVmax because it is not standardized among patients or among the organs to which cancer metastasized.
Radiologic features via SVM	Tumor Biopsy	Retrospective cohort	Malone et al.	2022	nivolumab	1. The ability to distinguish between individuals who respond to nivolumab and those who do not is limited. 2. The inclusion of innovative texture features, including the two-point correlation measure, two-point cluster measure, and minimum spanning tree measure, did not result in improved performance.	1. The retrospective, single institution analysis that used a selected patient sample without an external validation cohort. 2. The sample size was small in this pilot study because of the time required for manual conttheing of primary kidney lesions and metastatic lesions from different sites.
Intermuscular fat, Skeletal muscle mean, Subcutaneous fat, Total fat index	Tumor Biopsy	retrospective cohort	Martini DJ et al	2021	ICIs	1. In this study, the majority of patients were male, and most received immune checkpoint inhibitors (ICI) as either first or second-line therapy. 2. Poor-risk patients based on body composition had significantly shorter overall survival, progression-free survival, and lower chance of clinical benefit compared to favorable risk patients. 3. Patients with low TFI (Tumor-Fatty Infiltration) also ha…	1. The study included a heterogeneous population of mRCC patients who received ICI regardless of their RCC subtype or line of therapy, which may introduce variability in the results. However, efforts were made to control for baseline disease characteristics in the analysis. 2. The sample size of the study is relatively small, and further validation in larger studies is needed to confirm the findi…
